# Supplementary material for: Gene Expression Profiling in Mouse Embryonic Stem Cells Reveals Glycogen Synthase Kinase-3-Dependent Targets of Phosphatidylinositol 3-Kinase and Wnt/β-Catenin Signaling Pathways
Source: Front Endocrinol (Lausanne). 2014 Aug 13;5:133. doi: 10.3389/fendo.2014.00133 (PMC4131280; doi:10.3389/fendo.2014.00133)
Supplement: Datasheet 1 — Microarray gene expression data for Gsk-3 DKO ESCs, β-catenin S33A ESCs and p110* ESCs. Tabs at the bottom of the spreadsheet contain the microarray data, either as All Data, or sorted by fold changes in expression as seen in Gsk-3 DKO, p110*, or β-catenin S33A ESCs. Within each tab is found the Agilent probe ID, Gene symbol, Gene name, NCBI accession number, Entrez Gene ID, fold-changes (FC) compared to WT ESCs, false-discovery rates (FDR) compared to WT ESCs, and adjusted P-values (AdjP) compared to WT ESCs. The normalized microarray values for each individual sample, as well as the averages, are also shown. [file Data_Sheet1.XLSX]

## Sheet: AllData
ProbeID	GeneSymbol	GeneName	PrimaryAccession	EntrezGeneID	FC_DKO_vs_WT	FDR_DKO-WT	AdjP_DKO_vs_WT	FC_P110_vs_WT	FDR_P110-WT	AdjP_P110_vs_WT	FC_S33A_vs_E14	FDR_E14-S33A	AdjP_E14_vs_S33A	Avg_DKO	Avg_E14	Avg_P110	Avg_S33A	Avg_WT	Norm_WT_1	Norm_WT_2	Norm_WT_3	Norm_DKO_1	Norm_DKO_2	Norm_DKO_3	Norm_DKO_4	Norm_P110_1	Norm_P110_2	Norm_P110_3	Norm_E14_1	Norm_E14_2	Norm_E14_3	Norm_S33A_1	Norm_S33A_2	Norm_S33A_3
A_52_P420504	Acta2	actin, alpha 2, smooth muscle, aorta	NM_007392	11475	-558.753	1.64	0	-187.099	5.81	0	-1.933	7.56	0.00044	59	190	175	98	32816	31875	33253	33340	49	49	67	74	200	179	151	167	198	206	117	88	92
A_52_P420504	Acta2	actin, alpha 2, smooth muscle, aorta	NM_007392	11475	-450.44	1.64	0	-185.569	5.81	0	-2.153	7.28	3e-05	69	195	169	91	31282	30079	32181	31625	66	70	77	66	174	181	152	171	186	234	102	72	102
A_52_P420504	Acta2	actin, alpha 2, smooth muscle, aorta	NM_007392	11475	-509.188	1.64	0	-181.113	5.81	0	-1.84	7.96	8e-05	63	187	177	101	32127	31779	32487	32119	72	56	65	60	170	184	178	167	177	219	115	83	109
A_52_P420504	Acta2	actin, alpha 2, smooth muscle, aorta	NM_007392	11475	-418.002	1.64	0	-162.224	5.81	0	-1.799	8.08	0.0002	57	156	148	87	24003	23210	23806	25028	60	48	69	55	142	138	165	151	145	173	104	82	77
A_52_P420504	Acta2	actin, alpha 2, smooth muscle, aorta	NM_007392	11475	-334.086	1.64	0	-161.933	5.81	0	-2.089	7.3	0	70	165	145	79	23537	22977	24086	23560	79	63	73	68	138	153	146	147	168	180	91	67	81
A_52_P420504	Acta2	actin, alpha 2, smooth muscle, aorta	NM_007392	11475	-379.934	1.64	0	-161.635	5.81	0	-1.65	8.99	0.00675	69	176	162	106	26157	26351	26420	25706	76	46	90	71	178	158	151	167	162	199	118	101	101
A_52_P420504	Acta2	actin, alpha 2, smooth muscle, aorta	NM_007392	11475	-354.574	1.64	0	-159.087	5.81	0	-1.907	7.78	0.00094	63	153	141	80	22430	21178	23261	22906	80	54	72	52	134	150	139	147	140	172	79	63	103
A_52_P420504	Acta2	actin, alpha 2, smooth muscle, aorta	NM_007392	11475	-275.443	1.64	0	-153.579	5.81	0	-1.633	9.65	0.02567	75	139	135	85	20776	21019	21254	20075	102	79	84	47	141	132	133	123	156	140	100	66	94
A_52_P420504	Acta2	actin, alpha 2, smooth muscle, aorta	NM_007392	11475	-404.845	1.64	0	-153.131	5.81	0	-1.628	9.76	0.01017	60	152	160	94	24460	24712	24562	24110	68	49	81	50	161	163	155	123	166	173	104	75	105
A_52_P420504	Acta2	actin, alpha 2, smooth muscle, aorta	NM_007392	11475	-317.291	1.64	0	-150.694	5.81	0	-1.725	8.77	0.00561	79	178	167	103	25155	23816	26395	25321	91	64	101	67	179	152	171	163	178	195	134	78	105
A_55_P2047639	Cubn	cubilin (intrinsic factor-cobalamin receptor)	NM_001081084	65969	-6.76	1.86	0	-111.901	5.81	0	-5.151	6.92	0	1710	9496	103	1844	11559	11178	12312	11220	1747	1626	1747	1722	103	106	101	10165	9367	8994	2054	1613	1892
A_55_P2318584	Aqp8	aquaporin 8	NM_007474	11833	-1.678	6.77	2e-05	-80.642	5.81	0	-2.569	7	0	3545	1650	74	642	5950	5982	5900	5967	3464	3554	3677	3489	79	77	66	1724	1517	1719	554	732	654
A_55_P2017636	Thbs1	thrombospondin 1	NM_011580	21825	-20.433	1.64	0	-55.053	5.81	0	1.323	19.62	0.00353	152	192	56	255	3109	2815	3347	3190	144	146	172	148	55	62	53	182	192	204	268	248	248
A_51_P239750	Inhba	inhibin beta-A	NM_008380	16323	-57.439	1.64	0	-45.622	5.81	0	-1.973	7.69	0.00165	19	42	24	21	1079	1086	1081	1070	18	21	14	23	24	23	24	46	31	53	17	22	26
A_52_P679105	Prss23	protease, serine, 23	NM_029614	76453	-36.688	1.64	0	-39.806	5.81	0	-2.253	7.17	0.00029	53	55	49	24	1937	1805	2095	1921	72	38	53	54	48	53	46	56	49	62	29	19	26
A_55_P2094925	Srgn	serglycin	NM_011157	19073	-2.924	2.99	0	-39.722	5.81	0	-2.876	6.96	0	2640	5679	194	1975	7718	8085	7415	7667	2612	2824	2474	2661	190	200	192	6152	4987	5971	1802	2176	1964
A_51_P345649	Pdgfra	platelet derived growth factor receptor, alpha polypeptide	NM_011058	18595	-2.288	3.95	0	-35.397	5.81	0	-2.485	7	0	688	1292	44	520	1574	1587	1453	1691	647	653	783	678	43	52	40	1289	1336	1251	531	517	512
A_55_P1977473	Dab2	disabled homolog 2 (Drosophila)	NM_023118	13132	-5.338	2.27	0	-34.909	5.81	0	-5.41	6.92	0	307	1860	47	344	1639	1677	1464	1794	255	321	360	303	48	49	44	1970	1765	1851	318	385	332
A_51_P345649	Pdgfra	platelet derived growth factor receptor, alpha polypeptide	NM_011058	18595	-2.277	3.91	0	-34.653	5.81	0	-2.506	7	0	767	1403	50	560	1746	1713	1756	1770	734	727	872	743	49	60	44	1376	1478	1357	567	535	577
A_51_P345649	Pdgfra	platelet derived growth factor receptor, alpha polypeptide	NM_011058	18595	-2.258	3.95	0	-32.974	5.81	0	-2.572	6.99	0	595	1129	41	439	1343	1329	1304	1397	536	583	638	627	42	43	37	1152	1130	1104	483	417	419
A_51_P411917	Gata6	GATA binding protein 6	NM_010258	14465	-1.446	12.25	0.00282	-31.775	5.81	0	-3.087	6.96	0	2791	3548	127	1149	4036	4282	3858	3979	2593	2564	3426	2663	125	149	110	3183	3863	3631	1161	1204	1086
A_55_P2046877	Foxq1	forkhead box Q1	NM_008239	15220	-1.37	14.32	9e-05	-31.513	5.81	0	-2.913	6.96	0	1197	1784	52	612	1639	1731	1622	1569	1205	1207	1189	1186	51	55	50	1717	1839	1798	644	556	641
A_51_P343350	Amn	amnionless	NM_033603	93835	-4.641	2.34	0	-31.44	5.81	0	-3.024	6.96	0	1198	4883	177	1615	5563	5656	5520	5513	1155	1167	1205	1270	187	198	150	5028	4624	5009	1597	1724	1530
A_51_P345649	Pdgfra	platelet derived growth factor receptor, alpha polypeptide	NM_011058	18595	-2.183	4.14	0	-30.712	5.81	0	-2.409	7.03	0	534	962	38	399	1166	1158	1189	1152	506	524	600	512	35	46	35	931	1047	915	413	392	393
A_51_P345649	Pdgfra	platelet derived growth factor receptor, alpha polypeptide	NM_011058	18595	-2.095	4.42	0	-30.66	5.81	0	-2.575	6.98	0	654	1180	45	458	1371	1309	1390	1417	606	629	694	694	45	52	39	1186	1197	1156	471	471	434
A_55_P1963807	Actg2	actin, gamma 2, smooth muscle, enteric	NM_009610	11468	-39.727	1.64	0	-30.51	5.81	0	-1.438	14.54	0.02139	33	41	43	28	1311	1301	1301	1332	30	33	33	36	35	53	42	47	33	44	23	29	33
A_51_P450527	Tagln	transgelin	NM_011526	21345	-37.711	1.64	0	-29.012	5.81	0	-1.743	8.93	0.03633	1066	1418	1386	813	40202	41366	38530	40767	907		1619	825	1395	1220	1562	1374	1533	1353	1271	597	709
A_51_P345649	Pdgfra	platelet derived growth factor receptor, alpha polypeptide	NM_011058	18595	-2.05	4.77	0	-28.674	5.81	0	-2.334	7.07	0	530	863	38	370	1086	1009	1205	1054	492	500	639	501	39	39	35	813	960	823	395	339	378
A_52_P356204	Nostrin	nitric oxide synthase trafficker	NM_181547	329416	-2.711	3.31	0	-28.653	5.81	0	-1.706	8.45	9e-05	304	469	29	275	825	809	819	849	282	362	312	270	29	26	32	453	470	484	253	311	264
A_51_P345649	Pdgfra	platelet derived growth factor receptor, alpha polypeptide	NM_011058	18595	-2.208	4.15	0	-28.385	5.81	0	-2.455	7.02	0	517	926	40	377	1142	1140	1181	1108	484	518	611	469	38	45	38	859	999	924	405	358	370
A_51_P345649	Pdgfra	platelet derived growth factor receptor, alpha polypeptide	NM_011058	18595	-2.147	4.41	1e-05	-28.358	5.81	0	-2.395	7.05	0	502	960	38	401	1079	1028	1175	1039	505	502	589	426	32	47	37	896	1025	964	414	386	404
A_51_P345649	Pdgfra	platelet derived growth factor receptor, alpha polypeptide	NM_011058	18595	-2.311	3.88	0	-27.696	5.81	0	-2.581	6.99	0	469	869	39	337	1084	1105	1119	1029	452	439	546	446	46	41	32	828	937	845	352	310	350
A_51_P345649	Pdgfra	platelet derived growth factor receptor, alpha polypeptide	NM_011058	18595	-2.099	4.54	1e-05	-25.867	5.81	0	-2.456	7.02	0	509	920	41	374	1067	1038	1061	1105	467	474	618	489	36	52	38	901	978	882	383	359	381
A_55_P2047638	Cubn	cubilin (intrinsic factor-cobalamin receptor)	NM_001081084	65969	-5.633	2.18	0	-25.762	5.81	0	-4.849	6.92	0	105	517	23	107	591	589	615	569	105	123	84	111	24	25	20	491	547	513	101	111	109
A_55_P1955656	Ctla2a	cytotoxic T lymphocyte-associated protein 2 alpha	NM_007796	13024	-24.51	1.64	0	-24.13	5.81	0	-1.165	43.2	0.47016	20	26	21	22	502	493	489	526	16	18	26	24	21	18	24	28	20	29	19	21	26
A_51_P488196	Bmper	BMP-binding endothelial regulator	NM_028472	73230	-2.494	3.59	0	-23.791	5.81	0	-2.933	6.96	0	389	767	41	262	971	1008	959	946	349	397	453	365	36	49	39	747	795	760	239	269	278
A_51_P171616	Wnt10a	wingless related MMTV integration site 10a	NM_009518	22409	2.179	4.23	0	23.724	5.81	0	-1.158	41.85	0.07186	493	281	5363	243	226	223	213	243	479	502	443	553	5169	5634	5298	275	273	297	238	247	244
A_55_P2119257	Serpine1	serine (or cysteine) peptidase inhibitor, clade E, member 1	NM_008871	18787	-7.615	1.78	0	-23.162	5.81	0	1.315	20.42	0.01525	1009	242	332	318	7687	7421	7885	7762	943	927	1226	969	293	382	327	229	250	247	335	324	296
A_55_P2051414	Axl	AXL receptor tyrosine kinase	NM_009465	26362	-4.639	2.41	0	-21.95	5.81	0	1.406	15.98	0.02051	225	145	48	204	1046	1018	1095	1025	211	223	262	209	41	51	52	129	149	158	191	170	261
A_55_P2019533	Zscan4c	zinc finger and SCAN domain containing 4C	NM_001013765	245109	-180.176	1.64	0	-21.637	5.81	0	-2.627	7.02	0	205	1482	1704	564	36870	37938	34007	38851	176	215	234	199	1651	1834	1634	1463	1571	1416	463	740	524
A_55_P2032272	Habp2	hyaluronic acid binding protein 2	NM_146101	226243	-2.283	3.93	0	-21.568	5.81	0	-4.944	6.92	0	271	854	29	173	619	678	601	584	255	265	289	278	27	32	28	906	870	790	170	182	167
A_55_P2007017	Zscan4c	zinc finger and SCAN domain containing 4C	NM_001013765	245109	-145.222	1.64	0	-21.256	5.81	0	-2.337	7.09	2e-05	153	871	1047	373	22253	23230	21293	22277	153	131	198	139	1007	1112	1025	840	984	798	323	457	350
A_52_P300451	Tcf23	transcription factor 23	NM_053085	69852	-2.186	4.1	0	-20.858	5.81	0	-9.257	6.92	0	436	574	46	62	953	918	977	964	441	414	475	416	47	43	47	587	565	570	75	54	58
A_55_P2007016	Zscan4a	zinc finger and SCAN domain containing 4A	NR_033707	434555	-160.585	1.64	0	-20.574	5.81	0	-2.635	6.99	0	186	1216	1455	462	29925	30881	29429	29487	174	186	212	175	1504	1446	1415	1226	1275	1151	403	522	468
A_51_P327874	Pth1r	parathyroid hormone 1 receptor	NM_011199	19228	-1.558	9.08	7e-05	-20.392	5.81	0	-2.69	6.97	0	1536	2958	117	1099	2394	2527	2267	2393	1599	1608	1354	1598	126	126	102	2894	2820	3171	1133	1043	1124
A_65_P06115	Zscan4a	zinc finger and SCAN domain containing 4A	NR_033707	434555	-148.74	1.64	0	-20.241	5.81	0	-2.398	7.09	4e-05	88	528	646	220	13078	12983	12963	13291	70	86	109	91	642	658	639	525	579	485	175	290	211
A_51_P195506	Csf1	colony stimulating factor 1 (macrophage)	NM_007778	12977	-14.403	1.64	0	-19.572	5.81	0	1.397	16	0.01119	88	69	65	97	1263	1205	1357	1231	76	94	86	96	60	73	61	60	65	85	90	100	101
A_51_P195506	Csf1	colony stimulating factor 1 (macrophage)	NM_007778	12977	-12.928	1.64	0	-18.932	5.81	0	1.273	24.78	0.01469	102	77	70	99	1316	1255	1433	1267	94	98	113	104	66	80	64	77	76	80	103	104	90
A_51_P452768	Cyp4f14	cytochrome P450, family 4, subfamily f, polypeptide 14	NM_022434	64385	-4.139	2.5	0	-18.65	5.81	0	-2.319	7.06	0	597	2400	133	1035	2472	2483	2452	2482	559	637	576	620	131	138	128	2564	2265	2380	1048	1044	1013
A_51_P485756	Nts	neurotensin	NM_024435	67405	-22.164	1.64	0	-18.611	5.81	0	-1.184	39.91	0.30099	26	30	31	26	581	557	613	574	21	30	26	28	30	35	29	25	28	41	26	26	26
A_51_P195506	Csf1	colony stimulating factor 1 (macrophage)	NM_007778	12977	-12.684	1.64	0	-18.069	5.81	0	1.271	24.95	0.0105	82	62	58	79	1040	986	1106	1031	71	80	93	86	57	57	59	61	59	66	84	75	77
A_51_P195506	Csf1	colony stimulating factor 1 (macrophage)	NM_007778	12977	-11.75	1.64	0	-17.703	5.81	0	1.297	22.7	0.02392	77	57	51	73	910	842	941	951	66	78	82	85	50	59	46	64	50	57	76	75	69
A_51_P220343	Wisp1	WNT1 inducible signaling pathway protein 1	NM_018865	22402	-11.163	1.99	4e-05	-17.616	5.81	1e-05	-1.287	25.2	0.66407	50	25	32	19	557	530	589	554	27	66	151	23	31	34	31	28	21	27	21	22	16
A_51_P491350	Col4a2	collagen, type IV, alpha 2	NM_009932	12827	-2.001	4.95	0	-17.588	5.81	0	-1.88	7.58	2e-05	5078	7982	578	4246	10159	10498	9795	10197	5127	5777	4115	5453	541	635	561	8058	8107	7785	4517	3815	4442
A_55_P2003713	Zscan4e	zinc finger and SCAN domain containing 4E	NM_001161802	665848	-191.633	1.64	0	-17.466	5.81	0	-2.027	7.35	0	259	1760	2844	868	49677	50227	48237	50601	264	265	278	232	2832	2814	2888	1679	1985	1636	808	953	850
A_51_P195506	Csf1	colony stimulating factor 1 (macrophage)	NM_007778	12977	-11.197	1.64	0	-17.424	5.81	0	1.17	41.32	0.23996	87	63	56	73	979	924	1043	972	95	90	82	84	48	69	54	64	58	66	87	72	62
A_55_P1983380	Gm2022	predicted pseudogene 2022	NM_001177574	100039052	-89.805	1.64	0	-17.339	5.81	0	-1.85	7.92	4e-05	222	686	1150	371	19931	19601	20285	19914	236	219	224	209	1175	1192	1084	651	745	666	313	473	345
A_55_P2007986	Zscan4f	zinc finger and SCAN domain containing 4F	NM_001110316	665902	-178.117	1.64	0	-17.099	5.81	0	-2.067	7.3	1e-05	229	1519	2380	735	40702	41259	42565	38396	248	223	257	192	2244	2372	2534	1389	1774	1421	698	798	711
A_55_P2078955	Aqp8	aquaporin 8	NM_007474	11833	-1.216	25.21	0.10772	-17.066	5.81	0	-2.454	7.06	0	322	134	23	55	392	414	347	420	315	316	306	354	22	23	24	140	119	146	45	68	54
A_51_P308298	Myl9	myosin, light polypeptide 9, regulatory	NM_172118	98932	-22.399	1.64	0	-16.763	5.81	0	-6.133	6.92	0	329	1829	439	298	7364	7331	7577	7189	314	381	323	302	431	423	466	1779	1826	1883	317	304	275
A_55_P1968433	Agpat9	1-acylglycerol-3-phosphate O-acyltransferase 9	NM_172715	231510	-2.866	3.03	0	-16.523	5.81	0	-1.84	7.66	1e-05	954	1628	166	885	2735	2797	2679	2730	918	930	1063	913	154	197	150	1700	1546	1641	874	910	870
A_55_P2074435					-83.98	1.64	0	-16.319	5.81	0	-1.682	8.71	2e-05	172	491	884	292	14422	14601	14601	14071	167	186	179	157	908	821	926	484	517	473	276	339	265
A_51_P195506	Csf1	colony stimulating factor 1 (macrophage)	NM_007778	12977	-12.213	1.64	0	-16.205	5.81	0	1.19	37.21	0.15238	67	57	51	67	820	811	820	829	54	69	81	68	47	52	53	63	53	54	74	62	66
A_51_P195506	Csf1	colony stimulating factor 1 (macrophage)	NM_007778	12977	-12.151	1.64	0	-16.059	5.81	0	1.16	42.84	0.25596	77	65	58	75	932	856	1018	929	64	72	87	86	57	60	57	67	57	71	77	83	66
A_51_P195506	Csf1	colony stimulating factor 1 (macrophage)	NM_007778	12977	-13.264	1.64	0	-15.945	5.81	0	1.319	20.48	0.02778	63	57	53	76	838	806	848	861	56	58	82	60	55	56	47	54	54	65	76	76	75
A_51_P195506	Csf1	colony stimulating factor 1 (macrophage)	NM_007778	12977	-11.786	1.64	0	-15.824	5.81	0	1.27	26.62	0.10928	69	59	51	75	808	725	927	783	66	78	73	59	61	48	45	65	54	60	72	91	66
A_55_P2094706	Sox17	SRY-box containing gene 17	NM_011441	20671	-1.197	26.59	0.19776	-15.798	5.81	0	-1.625	9.19	0.0021	780	928	59	572	933	943	993	868	761	769	792	797	57	80	46	940	939	907	532	651	539
A_51_P124254	Col4a1	collagen, type IV, alpha 1	NM_009931	12826	-2.003	4.69	0	-15.608	5.81	0	-2.044	7.27	0	6310	10373	810	5075	12638	12805	12099	13030	6018	6294	6337	6606	781	869	783	10458	10337	10324	5386	4751	5110
A_51_P124254	Col4a1	collagen, type IV, alpha 1	NM_009931	12826	-2.04	4.55	0	-15.582	5.81	0	-2.127	7.17	0	6052	10170	792	4782	12346	12355	12565	12123	5921	6212	5750	6344	810	843	728	10414	9908	10193	5042	4586	4729
A_51_P124254	Col4a1	collagen, type IV, alpha 1	NM_009931	12826	-1.967	4.84	0	-15.513	5.81	0	-2.056	7.26	0	5854	9747	742	4740	11517	12049	10986	11541	5714	5856	5795	6057	747	771	711	10009	9199	10057	4965	4459	4809
A_51_P124254	Col4a1	collagen, type IV, alpha 1	NM_009931	12826	-1.903	5.14	0	-15.476	5.81	0	-2.114	7.19	0	5735	9173	705	4340	10912	11325	10578	10847	5444	5800	5730	5982	694	724	698	9329	9084	9108	4513	4068	4452
A_51_P124254	Col4a1	collagen, type IV, alpha 1	NM_009931	12826	-2.035	4.58	0	-15.464	5.81	0	-2.198	7.11	0	6015	10550	792	4799	12242	12105	12406	12217	5576	6323	5916	6276	773	854	751	10486	10297	10875	5238	4684	4507
A_51_P124254	Col4a1	collagen, type IV, alpha 1	NM_009931	12826	-1.893	5.31	0	-15.441	5.81	0	-2.128	7.2	0	5878	9790	720	4600	11124	11288	10465	11654	5277	6219	5838	6230	760	744	662	10711	9492	9229	4881	4461	4470
A_51_P124254	Col4a1	collagen, type IV, alpha 1	NM_009931	12826	-2.033	4.58	0	-15.432	5.81	0	-2.088	7.21	0	5551	9194	731	4403	11286	11846	11036	10996	5600	5503	5324	5786	731	795	673	9519	8957	9113	4483	4183	4552
A_51_P124254	Col4a1	collagen, type IV, alpha 1	NM_009931	12826	-1.996	4.67	0	-15.364	5.81	0	-2.058	7.26	0	5903	9906	767	4814	11781	12120	11585	11643	5738	5835	5941	6104	753	803	746	10402	9694	9640	5154	4518	4790
A_65_P19881	Tmem92-ps	transmembrane protein 92, pseudogene	NM_001163172	544806	-58.014	1.64	0	-15.206	5.81	0	-1.317	22.22	0.11694	35	121	135	92	2046	1950	2201	1995	33	43	39	28	126	162	119	107	116	141	75	110	93
A_51_P464394	Klb	klotho beta	NM_031180	83379	-1.102	40.33	0.25615	-15.071	5.81	0	-1.598	9.29	4e-05	827	886	60	555	911	951	915	869	752	834	939	794	64	64	54	845	923	893	547	573	545
A_51_P124254	Col4a1	collagen, type IV, alpha 1	NM_009931	12826	-2.012	4.65	0	-14.986	5.81	0	-2.075	7.23	0	5464	9005	734	4339	10993	11316	10901	10770	5161	5741	5357	5616	760	760	684	9249	8684	9091	4674	4259	4105
A_55_P2182902	AF067061	cDNA sequence AF067061	NM_199060	236546	-88.789	1.64	0	-14.777	5.81	0	-1.962	7.5	0.00015	110	346	664	177	9805	10291	9042	10132	91	129	98	128	681	710	604	344	356	339	157	220	159
A_51_P124254	Col4a1	collagen, type IV, alpha 1	NM_009931	12826	-1.914	5.17	0	-14.691	5.81	0	-2.131	7.17	0	6296	10464	820	4911	12053	12843	11580	11773	5911	6533	6050	6726	836	871	758	10986	10355	10072	5184	4750	4810
A_55_P2055179	Gm8300	predicted gene 8300	NM_001177565	666806	-59.194	1.64	0	-14.668	5.81	0	-1.951	7.59	6e-05	45	131	182	67	2670	2652	2759	2602	48	47	45	41	177	199	172	144	116	135	65	86	55
A_55_P2114318					-40.389	1.64	0	-14.572	5.81	0	-2.098	7.2	0	274	809	759	386	11061	10817	11199	11169	271	278	265	281	731	762	785	823	784	821	402	374	382
A_51_P195506	Csf1	colony stimulating factor 1 (macrophage)	NM_007778	12977	-12.342	1.64	0	-14.383	5.81	0	1.62	10.21	0.02245	66	56	57	91	816	793	841	813	52	77	76	63	49	71	53	50	54	65	75	76	131
A_55_P2080042	BB287469	expressed sequence BB287469	NM_001177573	544881	-29.007	1.64	0	-14.246	5.81	1e-05	-1.515	11.58	0.33619	76	103	154	68	2194	2159	2244	2180	50	225	53	55	148	164	151	110	93	107	60	85	62
A_55_P2028894	Gata4	GATA binding protein 4	NM_008092	14463	-1.614	8.39	0.00036	-14.242	5.81	0	-2.708	6.98	0	1223	1985	139	733	1974	2010	2083	1836	1099	1199	1519	1118	123	154	140	1797	2202	1975	686	721	796
A_55_P1958400	LOC236220	hypothetical protein LOC236220	XM_135559	236220	-93.31	1.64	0	-14.206	5.81	0	-1.915	7.52	0	424	1405	2782	733	39523	38891	39830	39856	446	457	406	389	2808	2736	2803	1382	1535	1307	668	789	748
A_55_P2143081					-89.408	1.64	0	-14.144	5.81	0	-1.944	7.53	1e-05	219	728	1386	375	19609	19997	18912	19937	214	250	216	200	1341	1467	1354	712	765	709	332	461	343
A_55_P2007495					-40.438	1.64	0	-14.028	5.81	0	-2.034	7.27	0	191	543	550	267	7718	7420	7873	7871	209	193	190	173	563	529	559	559	518	554	265	263	273
A_51_P379069	Dkk1	dickkopf homolog 1 (Xenopus laevis)	NM_010051	13380	-1.156	32.1	0.20901	-13.846	5.81	0	-2.316	7.09	0	468	557	39	240	541	580	488	559	422	501	505	448	40	44	34	538	527	609	217	280	228
A_52_P363843	Zscan4c	zinc finger and SCAN domain containing 4C	NM_001013765	245109	-65.063	1.64	0	-13.738	5.81	0	-1.78	8.02	0	47	123	223	69	3067	3213	3161	2842	48	44	47	49	225	226	219	122	131	119	62	71	75
A_55_P1982638	LOC639910	hypothetical protein LOC639910	NM_001039648	639910	-119.558	1.64	0	-13.497	5.81	0	-1.786	8.07	7e-05	447	2336	3957	1308	53408	51077	54309	54918	478	514	448	362	3887	4002	3982	2446	2248	2318	1131	1488	1329
A_55_P2169669	Csf1	colony stimulating factor 1 (macrophage)	NM_001113530	12977	-8.868	1.72	0	-13.414	5.81	0	-1.108	51.53	0.52631	32	26	21	23	282	274	281	291	27	35	26	42	22	23	18	26	27	25	22	23	24
A_52_P540219	Timp2	tissue inhibitor of metalloproteinase 2	NM_011594	21858	-9.49	1.66	0	-13.407	5.81	0	-1.177	39.37	0.09301	450	1095	319	931	4273	4152	4338	4332	446	482	391	489	301	348	309	1135	971	1191	964	884	945
A_55_P2157023	Sox17	SRY-box containing gene 17	NM_011441	20671	1.368	14.57	0.00131	-13.25	5.81	0	-1.502	10.95	0.00026	1358	1411	75	940	992	1008	1009	962	1315	1339	1514	1274	66	89	71	1406	1405	1423	913	978	929
A_55_P2174884	Gm2016	predicted gene 2016	NM_001122662	100039042	-45.846	1.64	0	-13.003	5.81	0	-1.524	11.5	0.00366	32	68	113	44	1468	1495	1360	1555	37	32	30	30	109	125	106	71	64	68	34	50	51
A_55_P2009861			BB713741		-38.593	1.64	0	-12.987	5.81	0	-1.95	7.39	0	228	651	678	334	8807	8486	9227	8725	222	229	232	230	711	611	718	665	678	612	332	327	343
A_52_P574668	Nt5e	5' nucleotidase, ecto	NM_011851	23959	4.855	2.26	0	-12.889	5.81	0	11.779	6.92	0	3663	280	59	3299	754	747	770	747	3682	3581	3858	3538	57	67	53	269	283	289	3197	3680	3053
A_66_P106503	Gm2022	predicted pseudogene 2022	NM_001177574	100039052	-54.075	1.64	0	-12.814	5.81	0	-1.696	8.47	0.17348	119	250	502	147	6432	6372	6474	6451	81	86	86	337	484	519	503	254	254	241	141	163	139
A_55_P2093519	LOC641136	eukaryotic translation initiation factor 1A-like	XM_918475	641136	-85.237	1.64	0	-12.8	5.81	0	-1.644	9.38	0.00026	92	291	611	177	7822	7720	7821	7926	95	95	88	90	583	633	619	267	311	296	150	226	163
A_55_P2046509	Amot	angiomotin	NM_153319	27494	-2.953	2.98	0	-12.755	5.81	0	-2.128	7.21	0	1574	3791	364	1781	4647	4373	5012	4581	1601	1520	1598	1578	336	434	331	3949	3629	3803	1958	1793	1611
A_52_P154741	Lgals6	lectin, galactose binding, soluble 6	NM_010707	16857	-29.349	1.64	0	-12.629	5.81	0	-1.271	24.67	0.00279	184	427	427	336	5389	5142	5719	5321	174	186	173	202	411	418	452	401	441	439	326	341	340
A_55_P2000888	AA623943	expressed sequence AA623943	CV783874	544808	-26.057	1.64	0	-12.592	5.81	0	-1.098	54.51	0.56975	46	85	95	77	1191	1253	1137	1186	49	50	38	47	92	104	88	96	68	94	72	91	71
A_51_P206585	Runx1	runt related transcription factor 1	NM_009821	12394	-2.149	4.23	0	-12.535	5.81	0	-1.895	7.57	0	311	281	53	148	669	715	655	640	296	318	321	312	53	54	53	292	272	280	157	159	131
A_55_P2013843	Gm2016	predicted gene 2016	NM_001122662	100039042	-75.527	1.64	0	-12.24	5.81	0	-1.694	8.87	0.00027	81	273	498	161	6092	6105	6054	6117	81	83	78	80	495	555	448	282	275	264	132	207	154
A_55_P2056719	AF067061	cDNA sequence AF067061	NM_199060	236546	-123.551	1.64	0	-12.186	5.81	0	-1.766	8.09	0	681	4304	6905	2437	84141	85055	78478	89242	703	722	665	637	6747	7042	6929	4358	4453	4108	2191	2670	2474
A_55_P2134236	Foxa2	forkhead box A2	NM_010446	15376	-1.056	48.09	0.70314	-12.114	5.81	0	-2.564	6.99	0	830	1247	72	486	876	918	850	862	834	800	906	785	77	88	56	1204	1237	1300	462	517	482
A_55_P2056275			ENSMUST00000110144		-66.047	1.64	0	-12.04	5.81	0	-1.814	8.03	0.01675	55	151	301	83	3621	3547	3723	3594	48	97	51	38	308	327	270	147	157	150	81	103	70
A_55_P2081432					-54.352	1.64	0	-11.973	5.81	0	-1.705	8.47	0.00048	191	413	866	242	10371	9935	10998	10209	240	165	207	162	937	786	883	394	433	411	213	256	260
A_55_P2021137	BB287469	expressed sequence BB287469	NM_001177573	544881	-73.69	1.64	0	-11.917	5.81	0	-1.363	17.88	0.00485	156	498	966	365	11512	11882	10772	11920	160	167	143	156	1001	969	929	504	560	438	329	425	349
A_52_P563375	Lgals2	lectin, galactose-binding, soluble 2	NM_025622	107753	-7.043	1.91	0	-11.744	5.81	0	-1.352	17.98	0.00912	53	137	32	101	373	421	319	386	55	57	54	46	34	30	32	141	131	140	113	90	103
A_55_P2029051	Fgd3	FYVE, RhoGEF and PH domain containing 3	ENSMUST00000110087	30938	-13.067	1.64	0	-11.715	5.81	0	-1.203	36.87	0.25311	32	39	36	32	420	400	432	429	34	26	33	37	42	33	34	40	33	44	40	27	31
A_30_P01018968			chr7:106529142-106529752_R		-1.031	52.32	0.8098	-11.64	5.81	0	-4.522	6.92	0	573	1047	51	232	591	605	575	591	567	588	601	536	48	62	44	1050	1014	1078	220	257	220
A_55_P2093520	LOC641136	eukaryotic translation initiation factor 1A-like	XM_918475	641136	-64.33	1.64	0	-11.571	5.81	0	-1.414	14.16	0.00048	61	175	341	124	3951	3816	4091	3952	63	55	60	69	355	358	314	171	182	174	117	121	135
A_55_P2136612					-58.886	1.64	0	-11.506	5.81	0	-1.92	7.61	3e-05	311	1196	1592	623	18321	19656	16681	18754	298	325	335	289	1544	1743	1500	1245	1171	1174	511	763	622
A_55_P2185143			ENSMUST00000111181		4.849	2.27	0	-11.456	5.81	0	1.655	8.91	0.00015	4997	181	90	300	1030	1090	992	1012	5068	4783	5140	5004	85	110	78	191	170	183	278	340	287
A_55_P2090280	Gm4340	predicted gene 4340	NM_001177535	100043292	-59.804	1.64	0	-11.364	5.81	0	-1.87	7.71	0	352	1334	1854	713	21072	21871	19685	21733	336	351	381	342	1734	1889	1946	1363	1367	1274	637	824	691
A_55_P1980072	Gm4312	predicted gene 4312	NM_001166636	100043247	-62.01	1.64	0	-11.312	5.81	0	-1.9	7.59	4e-05	124	414	678	218	7672	8242	6837	8012	122	143	120	112	630	784	632	397	431	414	192	253	212
A_55_P2216976	D13Ertd608e	DNA segment, Chr 13, ERATO Doi 608, expressed	AK143258	52673	-24.658	1.64	0	-11.218	5.81	0	-1.211	35.38	0.11467	115	110	253	91	2843	2799	2819	2912	114	114	122	111	248	272	241	136	98	100	80	107	87
A_55_P2180849	AA684185	expressed sequence AA684185	AK139675	100040632	-55.249	1.64	0	-11.167	5.81	0	1.244	30.07	0.06043	57	228	281	283	3136	3177	3089	3143	56	65	56	51	281	281	280	272	191	226	253	309	290
A_55_P2092826	Anxa1	annexin A1	NM_010730	16952	-6.292	1.94	0	-11.086	5.81	0	1.143	46.53	0.29388	2561	659	1453	753	16113	16564	15224	16588	2524	2386	2849	2506	1352	1581	1437	617	712	653	633	943	717
A_55_P2087602	Gm8300	predicted gene 8300	NM_001177565	666806	-37.039	1.64	0	-11.012	5.81	0	-1.516	11.36	0.18716	68	109	229	72	2517	2418	2617	2521	52	152	47	57	213	252	223	107	114	107	69	87	62
A_51_P358574	Pdzd3	PDZ domain containing 3	NM_133226	170761	-1.211	25.23	0.05423	-10.982	5.81	0	-3.073	6.96	0	803	1101	89	358	973	1012	950	957	792	770	910	748	75	103	90	1036	1201	1074	377	346	353
A_55_P2080880	Clcnkb	chloride channel Kb	NM_019701	56365	-4.674	2.36	0	-10.958	5.81	0	-1.181	38.02	0.02521	978	2555	417	2163	4570	4450	4594	4670	1008	921	1038	949	443	384	426	2584	2489	2594	2208	2002	2289
A_55_P2034928	BC147527	cDNA sequence BC147527	NM_001037925	625360	-40.824	1.64	0	-10.57	5.81	0	-1.415	14.21	0.00034	486	1077	1879	761	19859	19517	20293	19776	519	482	523	428	1803	1953	1883	1075	1160	1003	739	816	731
A_55_P2097181	Gm11554	predicted gene 11554	NM_001099313	670482	-17.122	1.64	0	-10.494	5.81	0	-2.112	7.25	0	43	81	71	38	742	749	765	713	45	40	43	46	70	79	64	89	79	76	45	36	35
A_55_P2077530	Gm8300	predicted gene 8300	NM_001177565	666806	-38.842	1.64	0	-10.49	5.81	0	-1.581	10.09	0.00048	33	66	121	42	1272	1263	1240	1316	29	32	33	38	119	132	114	72	59	68	37	49	41
A_55_P2024835	Gm7104	REX1, RNA exonuclease 1 homolog pseudogene	NR_033570	633093	-26.782	1.64	0	-10.438	5.81	0	-1.483	11.57	1e-05	104	208	267	140	2789	2801	2799	2767	106	110	101	100	266	273	262	198	216	210	148	140	132
A_55_P2063256	Lgals4	lectin, galactose binding, soluble 4	NM_010706	16855	-19.487	1.64	0	-10.36	5.81	0	1.05	61.7	0.50585	449	899	845	944	8753	8688	8533	9046	448	451	421	478	879	794	865	933	868	898	917	945	972
A_51_P467110	Dpp4	dipeptidylpeptidase 4	NM_010074	13482	-5.424	2.15	0	-10.279	5.81	0	-1.78	8.11	3e-05	243	540	128	303	1320	1334	1318	1308	217	262	259	239	125	142	119	522	583	516	303	349	264
A_52_P615247			ENSMUST00000111365		-16.198	1.64	0	-10.185	5.81	0	-1.385	16.02	0.00662	126	132	200	95	2042	2060	2046	2020	126	114	149	118	185	235	186	125	139	132	84	107	96
A_66_P120567	Anxa1	annexin A1	NM_010730	16952	-5.491	2.22	0	-10.161	5.81	0	1.381	18.22	0.07657	638	177	345	245	3501	3364	3880	3287	615	588	814	562	342	362	331	151	173	213	277	296	179
A_55_P2113379					-18.794	1.64	0	-10.132	5.81	0	-1.41	15.21	0.01986	23	51	43	36	437	446	449	416	22	24	30	19	44	47	39	52	55	47	30	41	38
A_52_P415155	Wnt6	wingless-related MMTV integration site 6	NM_009526	22420	2.259	3.97	0	10.106	5.81	0	1.495	11.08	3e-05	2919	1187	13061	1774	1292	1253	1326	1299	3205	2962	2554	2996	13125	12949	13111	1197	1177	1185	1833	1783	1708
A_55_P2053933	Foxa1	forkhead box A1	NM_008259	15375	-4.345	2.49	0	-10.089	5.81	0	-2.477	7.02	0	153	166	66	67	665	705	626	667	133	156	154	172	60	71	68	171	171	156	70	71	61
A_51_P497100	Lgals4	lectin, galactose binding, soluble 4	NM_010706	16855	-18.623	1.64	0	-10.023	5.81	0	1.049	61.92	0.58034	420	830	781	871	7829	7563	7556	8399	399	400	417	469	796	782	765	850	768	876	866	876	872
A_51_P254656	Hdc	histidine decarboxylase	NM_008230	15186	-8.019	1.72	0	-10.005	5.81	0	-2.458	7.02	0	57	146	45	59	453	492	407	465	56	63	54	53	38	52	47	155	147	136	56	59	63
A_55_P2079500			NAP102923-1		-53.486	1.64	0	-9.998	5.81	0	-1.97	7.53	0.00027	81	268	435	136	4353	4543	3967	4576	75	102	78	73	437	497	379	247	292	267	109	171	135
A_52_P1045316	Gm428	predicted gene 428	NM_001081644	242502	-144.266	1.64	0	-9.993	5.81	0	-3.108	6.96	0	49	217	702	70	7020	7132	6718	7220	51	45	53	46	735	795	593	237	216	201	56	76	79
A_51_P206475	Lce1i	late cornified envelope 1I	NM_029667	76585	-11.323	1.64	0	-9.958	5.81	0	1.145	45.15	0.15312	24	27	27	30	270	284	258	269	24	24	24	24	26	25	31	29	27	24	29	33	30
A_55_P2001523					-48.229	1.64	0	-9.949	5.81	0	-1.323	20.3	0.02372	24	63	115	48	1146	1123	1145	1172	23	28	25	20	103	126	118	70	60	59	47	52	44
A_55_P2123123			ENSMUST00000039118		-2.088	4.49	0	-9.881	5.81	0	-1.682	8.44	1e-05	475	1176	100	699	992	1014	1002	960	499	424	529	455	97	113	92	1203	1196	1131	696	714	689
A_66_P130887	Pcdh18	protocadherin 18	NM_130448	73173	-8.036	1.69	0	-9.821	5.81	0	-1.122	50.54	0.51432	27	44	22	39	220	224	207	229	26	28	30	26	18	28	22	56	37	42	42	43	35
A_55_P2061907	Gm4303	predicted gene 4303	NM_001166638	100043231	-53.3	1.64	0	-9.813	5.81	0	-1.824	8.03	0.00024	102	302	551	166	5411	5451	5066	5739	91	117	93	108	523	624	514	294	337	278	140	206	157
A_55_P1981994	Krt17	keratin 17	NM_010663	16667	-1.265	20.54	0.00169	9.746	5.81	0	-2.963	6.96	0	590	1737	7268	586	746	687	759	795	558	584	589	629	7424	6882	7513	1857	1640	1720	575	590	594
A_55_P2074437					-20.235	1.64	0	-9.727	5.81	0	-1.35	18.65	0.01004	29	47	60	35	583	622	552	578	28	26	31	31	59	66	56	50	39	52	32	37	35
A_51_P143200	Tcstv3	2-cell-stage, variable group, member 3	NM_153523	236219	-21.496	1.64	0	-9.711	5.81	0	-1.426	14.44	0.05757	36	44	79	31	767	786	703	817	32	29	35	50	68	101	72	52	39	43	35	28	30
A_55_P2101776	Adora1	adenosine A1 receptor	NM_001008533	11539	-1.874	5.52	0	-9.616	5.81	0	-2.621	6.98	0	165	418	32	159	309	314	292	320	143	159	169	191	35	29	33	423	397	434	153	159	166
A_55_P2105843					-20.025	1.64	0	-9.588	5.81	0	-1.938	7.39	0	361	777	754	401	7231	7346	6794	7575	335	360	351	401	720	787	756	781	757	794	389	415	399
A_52_P42269	Fgf10	fibroblast growth factor 10	NM_008002	14165	-2.422	3.6	0	-9.491	5.81	0	-2.336	7.06	0	201	393	51	168	487	500	475	485	189	207	213	196	49	55	50	392	389	398	162	182	162
A_55_P2017914	Csf1	colony stimulating factor 1 (macrophage)	NM_001113530	12977	-8.055	1.67	0	-9.464	5.81	0	1.02	66.62	0.92184	29	26	25	26	238	236	240	237	31	28	29	30	29	27	20	32	26	21	29	27	23
A_55_P1952385	Fkbp6	FK506 binding protein 6	NM_033571	94244	4.16	2.56	0	-9.463	5.81	0	2.965	6.96	0	6357	185	161	547	1528	1656	1315	1638	6011	6342	6676	6416	155	188	145	174	193	187	537	566	540
A_55_P2076871	Lef1	lymphoid enhancer binding factor 1	ENSMUST00000029611	16842	3.69	2.61	0	-9.446	5.81	0	-3.877	6.92	0	1983	6987	57	1802	537	524	551	538	2025	2010	1919	1981	48	62	61	6750	7016	7203	1908	1676	1831
A_55_P2178064					-17.746	1.64	0	-9.392	5.81	0	-1.224	31.56	0.00933	394	509	744	415	6986	6722	7108	7137	423	384	385	385	763	716	753	484	560	485	395	449	405
A_51_P477682	Prss12	protease, serine, 12 neurotrypsin (motopsin)	NM_008939	19142	-3.522	2.71	0	-9.375	5.81	0	-1.194	36.85	0.10465	68	42	25	35	238	243	229	242	59	75	69	69	23	28	25	43	40	43	33	41	32
A_55_P2159485			BB237529		-18.799	1.64	0	-9.298	5.81	0	-1.586	9.64	1e-05	330	574	667	362	6203	6146	6407	6060	322	336	334	328	670	612	724	585	542	596	387	332	369
A_55_P2276224	9330175E14Rik	RIKEN cDNA 9330175E14 gene	AK034303	320377	-2.585	3.48	9e-05	-9.253	5.81	0	1.199	39.47	0.42929	92	105	26	125	237	221	252	239	96	104	79	90	29	25	24	118	89	109	163	79	153
A_52_P374897	Arg2	arginase type II	NM_009705	11847	-9.115	1.66	0	-9.225	5.81	0	-1.586	10.15	0.00244	58	77	57	49	529	573	498	520	51	57	61	64	54	69	51	72	65	97	48	50	48
A_55_P2143025	Sema3c	sema domain, immunoglobulin domain (Ig), short basic domain, secreted, (semaphorin) 3C	NM_013657	20348	-10.376	1.64	0	-9.198	5.81	0	-2.15	7.38	0.00193	35	94	40	44	368	360	385	359	31	43	35	34	38	51	33	77	72	150	47	40	44
A_52_P42269	Fgf10	fibroblast growth factor 10	NM_008002	14165	-2.675	3.36	0	-9.164	5.81	0	-2.239	7.1	0	153	312	45	139	410	466	403	367	156	153	156	148	47	47	40	314	311	311	129	158	133
A_55_P2102449	Nxf7	nuclear RNA export factor 7	ENSMUST00000113163	170722	-2.978	3.07	0	-9.159	5.81	0	-2.033	7.3	1e-05	112	364	37	179	335	338	347	319	94	115	143	104	37	37	35	334	384	376	172	182	183
A_51_P472829	Aif1l	allograft inflammatory factor 1-like	NM_145144	108897	-3.021	2.94	0	-9.093	5.81	0	-1.356	16.93	0.00065	612	910	203	671	1847	1889	1869	1785	587	569	645	648	183	225	203	889	889	952	652	678	683
A_55_P1955084	Gm11758	predicted gene 11758	NM_001097978	545637	-45.26	1.64	0	-9.064	5.81	0	-2.181	7.16	0	37	108	183	50	1660	1728	1517	1746	38	36	35	39	187	199	165	119	102	105	49	54	46
A_51_P116326	P2rx3	purinergic receptor P2X, ligand-gated ion channel, 3	NM_145526	228139	-1.79	6.32	7e-05	9.038	5.81	0	-1.125	49.02	0.3785	68	90	1099	80	122	120	123	122	64	57	87	67	1130	1084	1085	88	83	100	90	76	75
A_66_P140533			AK139836		-19.336	1.64	0	-8.97	5.81	0	-1.346	17.44	0.0257	1177	1951	2536	1449	22750	22240	22037	24025	1280	1383	853	1268	2415	2687	2515	1885	2010	1958	1465	1440	1444
A_55_P2132651	Wisp1	WNT1 inducible signaling pathway protein 1	NM_018865	22402	-10.013	1.66	0	-8.945	5.81	0	-1.133	48.92	0.55189	26	24	29	21	258	276	232	268	26	28	31	20	34	29	24	26	23	23	29	20	17
A_51_P246854	Acta1	actin, alpha 1, skeletal muscle	NM_009606	11459	-17.125	1.64	0	-8.934	5.81	0	-1.069	59.1	0.76362	39	50	74	46	664	698	644	651	36	49	39	33	55	81	92	52	49	48	38	50	53
A_51_P518051	Dusp4	dual specificity phosphatase 4	NM_176933	319520	-2.015	4.77	0	-8.925	5.81	0	1.169	40.44	0.1229	1095	1705	247	1993	2206	2307	2101	2214	1113	1184	954	1143	260	272	214	1739	1683	1695	1835	2171	1988
A_55_P2059357	Myo7a	myosin VIIA	NM_008663	17921	-1.5	10.33	0.00014	-8.867	5.81	0	-2.348	7.06	0	479	405	81	172	718	742	700	711	433	462	530	494	72	88	83	451	374	394	172	170	175
A_55_P2037236			ENSMUST00000159087		-29.736	1.64	0	-8.842	5.81	0	1.085	56.76	0.6767	61	82	204	89	1804	1850	1754	1809	49	76	61	59	194	238	183	68	98	83	77	88	103
A_66_P114229			ENSMUST00000039118		-2.052	4.58	0	-8.826	5.81	0	-1.843	7.72	1e-05	290	744	68	404	596	597	598	592	259	285	305	316	61	80	63	783	696	755	412	423	378
A_51_P365516	Spink3	serine peptidase inhibitor, Kazal type 3	NM_009258	20730	-12.53	1.64	0	-8.785	5.81	0	-4.497	6.92	0	988	9722	1409	2162	12377	12175	12102	12869	934	1020	1034	967	1392	1392	1444	9878	9455	9837	2037	2420	2050
A_51_P116326	P2rx3	purinergic receptor P2X, ligand-gated ion channel, 3	NM_145526	228139	-1.712	7.46	0.00055	8.775	5.81	0	-1.142	45.85	0.39839	72	83	1084	72	124	145	100	129	74	60	88	70	1138	1100	1018	73	86	91	66	78	74
A_55_P2006296	Krt13	keratin 13	NM_010662	16663	3.402	2.82	0	8.593	5.81	0	-1.074	58.14	0.62032	191	47	483	44	56	59	50	60	180	226	159	206	472	516	462	52	43	47	41	43	48
A_55_P2067533	Foxa2	forkhead box A2	NM_010446	15376	-1.063	47.96	0.76283	-8.584	5.81	0	-2.905	6.96	1e-05	266	373	33	128	282	392	224	256	234	276	291	265	32	40	28	351	379	390	134	129	122
A_51_P255456	Cyp1b1	cytochrome P450, family 1, subfamily b, polypeptide 1	NM_009994	13078	-6.306	2.01	0	-8.564	5.81	0	-1.473	13.35	0.02388	39	41	29	28	248	271	248	226	45	32	45	37	34	27	27	45	36	43	36	22	27
A_55_P2042973	1010001N08Rik	RIKEN cDNA 1010001N08 gene	XR_105930	68434	-2.184	4.17	3e-05	-8.561	5.81	0	-1.308	21.21	0.08335	175	210	45	160	382	355	390	404	170	183	163	185	55	32	52	223	196	211	171	148	163
A_55_P2051596					-15.935	1.64	0	-8.553	5.81	0	-1.557	10.09	1e-05	312	524	581	336	4973	5115	4928	4880	317	287	322	324	619	561	566	572	503	499	344	318	347
A_52_P127925	Tcfec	transcription factor EC	NM_031198	21426	-4.214	2.52	0	-8.542	5.81	0	-4.476	6.92	0	40	300	20	67	168	181	160	164	43	39	42	36	25	19	16	299	287	316	66	71	65
A_55_P2054179	E330014E10Rik	RIKEN cDNA E330014E10 gene	NM_001122668	665943	-18.398	1.64	0	-8.536	5.81	0	-1.132	47.88	0.67699	50	46	108	41	921	986	857	925	90	45	45	35	102	127	97	49	42	49	38	47	38
A_51_P515605	Col3a1	collagen, type III, alpha 1	NM_009930	12825	-8.685	1.76	0	-8.473	5.81	0	1.187	41.02	0.49459	36	36	37	42	314	340	303	301	31	48	41	28	38	38	35	37	32	38	34	66	34
A_51_P404992	Efhc2	EF-hand domain (C-terminal) containing 2	NM_028916	74405	2.374	3.77	1e-05	-8.442	5.81	0	-1.781	8.17	0.00048	788	59	39	33	332	335	329	332	816	744	920	691	34	49	37	66	56	55	33	29	39
A_51_P116326	P2rx3	purinergic receptor P2X, ligand-gated ion channel, 3	NM_145526	228139	-1.366	17.04	0.15026	8.418	5.81	0	-1.216	33.46	0.43331	88	84	1007	69	120	126	115	117	81	56	90	144	1067	963	994	80	87	85	70	59	79
A_55_P2012201	App	amyloid beta (A4) precursor protein	NM_001198823	11820	-2.434	3.61	0	-8.381	5.81	0	1.184	37.19	0.01465	1258	1568	365	1856	3062	2880	3164	3150	1159	1302	1288	1288	385	363	349	1601	1509	1594	1867	1800	1902
A_51_P116326	P2rx3	purinergic receptor P2X, ligand-gated ion channel, 3	NM_145526	228139	-1.452	12.44	0.0054	8.379	5.81	0	-1.128	48.55	0.41872	75	80	915	71	109	114	105	109	83	59	93	71	949	858	941	76	94	73	74	68	72
A_52_P42269	Fgf10	fibroblast growth factor 10	NM_008002	14165	-2.617	3.31	0	-8.375	5.81	0	-2.132	7.22	0	130	266	41	125	341	357	340	329	127	138	132	125	37	40	45	269	257	273	121	147	109
A_55_P2157033	Bace2	beta-site APP-cleaving enzyme 2	NM_019517	56175	-1.664	7.2	0.00028	-8.338	5.81	0	-3.695	6.93	0	187	333	37	90	311	318	290	327	188	179	188	194	29	46	39	328	319	352	82	103	87
A_55_P2056674	Lrrk1	leucine-rich repeat kinase 1	NM_146191	233328	-2.647	3.31	0	-8.281	5.81	0	-2.365	7.06	0	557	1198	178	507	1474	1504	1376	1547	564	536	539	590	186	172	176	1308	1082	1215	546	455	523
A_51_P116326	P2rx3	purinergic receptor P2X, ligand-gated ion channel, 3	NM_145526	228139	-1.615	8.72	0.00322	8.244	5.81	0	-1.046	62.82	0.83427	64	87	855	83	104	107	111	94	76	51	77	57	894	896	781	73	90	99	99	74	78
A_55_P2053236			BB247860		-2.061	4.74	0	-8.211	5.81	0	-1.568	9.77	0.00053	252	631	63	402	519	521	535	501	227	259	316	216	59	69	62	613	615	665	386	418	403
A_55_P1955087	Gm11757	predicted gene 11757	NM_001085538	623272	-61.019	1.64	0	-8.207	5.81	0	-2.226	7.17	1e-05	27	77	202	34	1654	1764	1527	1681	27	28	28	26	192	249	172	65	82	85	32	40	32
A_55_P2006375	Dmrtc1c2	DMRT-like family C1c2	NM_001142690	668357	-40.64	1.64	0	-8.201	5.81	0	-2.254	7.09	0	57	541	284	240	2329	2316	2221	2456	54	55	65	56	306	289	259	522	547	554	243	222	256
A_55_P2006163			NAP018810-001		-26.592	1.64	0	-8.179	5.81	0	-1.749	8.25	6e-05	137	258	444	147	3633	3490	3772	3641	120	125	151	154	447	419	468	232	298	248	137	154	151
A_51_P463765	Timp3	tissue inhibitor of metalloproteinase 3	NM_011595	21859	-4.971	2.27	0	-8.143	5.81	0	-1.002	68.97	0.98882	356	612	217	611	1769	1820	1851	1643	373	342	349	361	207	237	209	655	579	605	608	636	592
A_55_P2122633	Airn	antisense Igf2r RNA	AK032756	104103	1.528	12	0.02688	-8.102	5.81	0	-2.175	7.13	0.00069	624	527	50	242	409	282	595	407	681	703	490	647	44	55	54	521	553	508	232	242	253
A_55_P2040170	Pmp22	peripheral myelin protein 22	NM_008885	18858	-14.761	1.64	0	-8.076	5.81	0	8.663	6.92	0	97	98	177	850	1430	1380	1484	1428	88	100	106	95	168	186	177	100	98	97	818	871	863
A_51_P116326	P2rx3	purinergic receptor P2X, ligand-gated ion channel, 3	NM_145526	228139	-1.498	11.03	0.00857	8.066	5.81	0	-1.079	57.95	0.69201	67	80	808	74	100	99	114	89	74	63	75	57	801	783	839	66	91	83	60	72	93
A_52_P42269	Fgf10	fibroblast growth factor 10	NM_008002	14165	-2.453	3.59	0	-8.056	5.81	0	-2.271	7.09	1e-05	142	269	43	119	348	359	345	341	156	139	145	129	34	55	44	274	257	278	112	135	111
A_52_P42269	Fgf10	fibroblast growth factor 10	NM_008002	14165	-2.296	3.86	0	-8.051	5.81	0	-2.263	7.09	0	138	276	39	122	317	338	300	314	133	148	137	135	37	49	33	283	265	281	113	125	128
A_55_P2090279					-22.811	1.64	0	-8.043	5.81	0	-1.776	8.07	0	314	490	889	276	7152	7129	7047	7280	290	319	315	331	891	902	874	438	554	486	268	280	281
A_55_P2067967			ENSMUST00000115900		-44.4	1.64	0	-8.001	5.81	0	-1.243	32.46	0.27986	56	102	311	82	2485	2591	2341	2530	46	60	59	60	282	356	298	96	105	105	65	125	68
A_55_P1978571	Otx2	orthodenticle homolog 2 (Drosophila)	NM_144841	18424	-3.752	2.65	0	-7.986	5.81	0	-2.927	6.96	0	1904	10776	894	3682	7142	7368	6969	7096	2010	2027	1577	2045	867	935	882	11223	10160	10973	3770	3372	3926
A_65_P12392	Timp2	tissue inhibitor of metalloproteinase 2	NM_011594	21858	-3.175	2.86	0	-7.975	5.81	0	-1.07	58.48	0.42834	459	631	183	590	1458	1455	1451	1468	418	446	502	475	177	195	177	671	600	624	593	628	551
A_51_P489522	Ctla2b	cytotoxic T lymphocyte-associated protein 2 beta	NM_007797	13025	-6.028	2.38	1e-05	-7.971	5.81	0	-1.064	60.22	0.87798	49	35	37	33	293	281	316	283	41	29	50	93	40	30	41	30	45	31	34	31	33
A_55_P2012201	App	amyloid beta (A4) precursor protein	NM_001198823	11820	-2.43	3.59	0	-7.97	5.81	0	1.187	36.79	0.00917	1135	1442	346	1711	2758	2727	2789	2758	1074	1178	1204	1090	344	362	333	1398	1475	1455	1680	1671	1786
A_66_P126332	Zfp703	zinc finger protein 703	NM_001110508	353310	-1.144	33.03	0.04864	-7.959	5.81	0	2.755	6.96	0	1326	211	191	583	1517	1555	1554	1446	1300	1309	1376	1320	195	197	181	236	201	199	593	594	561
A_51_P188271	Cd248	CD248 antigen, endosialin	NM_054042	70445	-26.005	1.64	0	-7.924	5.81	0	1.178	39.84	0.15999	90	99	296	117	2348	2369	2232	2447	85	79	106	93	304	289	295	94	91	114	122	129	102
A_52_P42269	Fgf10	fibroblast growth factor 10	NM_008002	14165	-2.358	3.74	0	-7.902	5.81	0	-2.128	7.21	0	149	283	45	133	352	344	341	371	145	160	154	138	44	50	40	283	273	295	115	145	142
A_52_P42269	Fgf10	fibroblast growth factor 10	NM_008002	14165	-2.42	3.67	0	-7.845	5.81	0	-2.15	7.15	0	138	267	43	124	335	345	328	331	125	154	147	129	38	53	39	282	256	265	123	123	127
A_52_P292792	Col8a1	collagen, type VIII, alpha 1	NM_007739	12837	-5.791	2.49	2e-05	-7.845	5.81	1e-05	-1.009	68.04	0.98455	28	23	20	23	161	166	157	159	22	62	16	27	18	21	23	24	22	23	18	29	23
A_52_P42269	Fgf10	fibroblast growth factor 10	NM_008002	14165	-2.4	3.7	0	-7.839	5.81	0	-2.548	6.99	0	132	294	40	116	316	335	305	309	120	136	149	124	38	40	43	305	272	307	114	120	113
A_51_P411345	Mogat2	monoacylglycerol O-acyltransferase 2	NM_177448	233549	9.535	1.66	0	-7.838	5.81	0	2.716	6.98	4e-05	4189	950	56	2578	439	450	390	484	4168	4344	3893	4368	41	83	52	1032	795	1044	2450	2699	2592
A_52_P42269	Fgf10	fibroblast growth factor 10	NM_008002	14165	-2.06	4.88	2e-05	-7.801	5.81	0	-2.119	7.19	3e-05	158	275	42	130	325	319	315	341	120	167	152	203	43	45	38	277	289	260	133	133	124
A_51_P116326	P2rx3	purinergic receptor P2X, ligand-gated ion channel, 3	NM_145526	228139	-1.45	12.01	0.00064	7.796	5.81	0	1.008	68.16	0.95883	72	74	819	74	105	107	108	100	70	68	87	67	838	840	781	74	77	70	75	66	83
A_55_P2081383	Gm13043	predicted gene 13043	NM_001039595	545693	-66.081	1.64	0	-7.789	5.81	0	-1.242	30.36	0.04835	69	209	588	168	4584	4706	4452	4597	73	72	66	67	626	558	583	221	189	217	136	188	186
A_55_P1968848	Gm4312	predicted gene 4312	NM_001166636	100043247	-48.911	1.64	0	-7.744	5.81	0	-1.504	11.66	0.00374	52	148	331	99	2561	2334	3066	2347	62	50	53	47	339	317	337	143	178	129	95	95	107
A_51_P116326	P2rx3	purinergic receptor P2X, ligand-gated ion channel, 3	NM_145526	228139	-1.556	10.05	0.00208	7.736	5.81	0	-1.116	50.24	0.48383	74	75	886	67	114	133	102	111	88	58	86	67	933	855	871	70	75	82	72	64	66
A_55_P2123496	Jam2	junction adhesion molecule 2	AK045095	67374	-9.004	1.66	0	-7.68	5.81	0	2.29	7.06	0	541	1105	634	2530	4869	5089	4712	4815	544	519	578	524	619	672	613	1106	1119	1090	2554	2589	2449
A_55_P2178299					-1.262	21.23	0.0211	7.65	5.81	0	-2.113	7.21	0	49	329	475	155	62	57	66	63	45	52	57	44	443	469	516	307	343	337	172	154	142
A_51_P116326	P2rx3	purinergic receptor P2X, ligand-gated ion channel, 3	NM_145526	228139	-1.591	9.35	0.00318	7.636	5.81	0	-1.104	52.92	0.58718	70	81	845	74	111	114	122	98	84	62	84	53	922	825	794	73	93	80	80	68	73
A_55_P1959379	BC080695	cDNA sequence BC080695	NM_001007579	329986	-27.311	1.64	0	-7.621	5.81	0	-1.129	47.5	0.09222	271	520	970	461	7391	7615	6870	7719	294	266	267	257	979	935	997	513	543	505	475	434	475
A_52_P648433	Tex13	testis expressed gene 13	NM_031381	83555	-1.753	6.34	0	7.62	5.81	0	3.617	6.93	0	76	135	1010	489	132	139	130	129	75	76	84	68	971	1010	1050	136	144	126	505	478	484
A_30_P01019676			chrX:123306246-123307974_F		-14.014	1.64	0	-7.613	5.81	0	-1.431	13.89	0.03043	33	54	60	38	460	369	577	458	39	29	39	27	59	64	58	47	56	60	38	40	36
A_30_P01023066			chr5:15033568-15033987_F		-9.732	1.66	0	-7.531	5.81	0	-1.528	11.21	0.01147	36	45	46	29	348	330	348	365	33	45	28	40	42	53	44	49	47	40	24	34	31
A_51_P116326	P2rx3	purinergic receptor P2X, ligand-gated ion channel, 3	NM_145526	228139	-1.755	7.26	0.00682	7.497	5.81	0	1.011	67.83	0.97242	65	83	851	84	113	113	126	103	80	51	89	48	893	840	820	70	106	77	92	72	90
A_55_P2021465	Phldb2	pleckstrin homology-like domain, family B, member 2	NM_153412	208177	-1.604	8.14	0	-7.476	5.81	0	1.04	63.37	0.66679	1289	854	277	889	2068	2042	2194	1974	1296	1194	1420	1256	273	297	261	833	904	828	879	879	908
A_55_P2029711	Cdh2	cadherin 2	NM_007664	12558	-2.078	4.55	0	-7.471	5.81	0	1.017	66.96	0.89158	1334	481	371	489	2772	2746	2737	2835	1421	1411	1137	1389	367	385	361	475	482	485	467	549	455
A_51_P473953	Arhgef26	Rho guanine nucleotide exchange factor (GEF) 26	NM_001081295	622434	-1.199	29.24	0.0564	-7.417	5.81	0	1.681	8.7	4e-05	873	220	141	370	1046	1063	1018	1058	885	861		873	136	158	130	228	204	229	353	424	339
A_30_P01025510			chr13:62376235-62376890_F		-1.525	9.51	0.00016	-7.38	5.81	0	1.02	66.56	0.88303	2806	2156	580	2199	4280	4351	4153	4341	2775	2775	3030	2657	515	591	641	2180	2150	2137	1911	2559	2176
A_55_P2055168	Gm2016	predicted gene 2016	NM_001122662	100039042	-9.905	1.64	0	-7.364	5.81	0	-1.141	46.28	0.14813	3420	3786	4600	3319	33873	33031	35040	33579	3568	3384	3250	3486	4470	4514	4822	3509	3899	3967	2967	3893	3164
A_52_P462657	Gm11545	predicted gene 11545	NM_001105561	217122	-5.144	2.27	0	-7.345	5.81	0	4.202	6.92	0	242	177	169	743	1244	1242	1265	1225	231	216	291	236	165	183	161	168	164	201	727	773	730
A_55_P2041700	Hoxa11as	HOXA11 antisense RNA (non-protein coding)	NR_015348	15397	-1.527	9.62	0.00038	-7.34	5.81	0	2.38	7.06	0	322	397	67	944	492	486	499	492	347	315	289	342	77	65	61	425	333	441	915	969	949
A_55_P1998811					-11.633	1.64	0	-7.302	5.81	0	-1.5	11.22	4e-05	558	834	889	556	6492	6519	6533	6425	535	541	578	580	976	802	898	855	868	783	575	521	575
A_55_P1959546			ENSMUST00000098289		-39.356	1.64	0	-7.263	5.81	0	-1.63	9.58	0.00189	33	68	179	42	1299	1334	1218	1350	34	36	33	30	170	216	156	61	65	79	36	52	39
A_55_P2018776	Gm13101	predicted gene 13101	NM_001085539	626922	-42.573	1.64	0	-7.253	5.81	0	-1.22	32.42	0.04365	42	107	244	88	1770	1798	1683	1833	40	45	43	39	218	273	244	103	107	110	78	100	86
A_51_P207591	Anxa8	annexin A8	NM_013473	11752	1.518	10	3e-05	7.249	5.81	0	1.53	10.51	4e-05	1181	716	5640	1095	778	723	850	767	1224	1208	1222	1078	5495	5371	6079	687	711	751	1170	1044	1075
A_51_P481768	Tcstv1	2-cell-stage, variable group, member 1	NM_018756	54382	-20.932	1.64	0	-7.249	5.81	0	-1.346	18	0.0145	30	58	88	43	638	613	727	583	32	31	33	27	76	86	105	62	56	57	41	46	42
A_55_P1997450			ENSMUST00000115900		-36.286	1.64	0	-7.246	5.81	0	-1.749	8.4	0.00184	42	78	209	45	1513	1570	1488	1481	37	58	39	36	190	230	209	78	75	80	38	56	42
A_55_P2087182	Car4	carbonic anhydrase 4	NM_007607	12351	-3.742	2.69	0	-7.235	5.81	0	-1.607	9.18	0.00052	96	915	49	569	358	393	321	363	95	116	81	94	52	54	43	943	894	908	545	597	567
A_55_P1969367	Col4a5	collagen, type IV, alpha 5	NM_001163155	12830	-6.196	2.61	0.00067	-7.216	5.81	0.0006	2.111	7.27	0.14594	54	52	46	110	333	292	291	436	204	31	38	35	52	50	38	60	55	44	113	119	101
A_55_P2007496			BB237529		-12.534	1.64	0	-7.197	5.81	0	-1.42	14.68	0.00138	381	565	663	398	4774	4475	5191	4683	366	390	396	372	684	642	665	542	611	546	449	332	424
A_55_P2172440	Scarf2	scavenger receptor class F, member 2	NM_153790	224024	-4.768	2.38	0	-7.179	5.81	0	1.02	66.55	0.86559	862	1387	572	1415	4108	3854	4432	4058	915	894	757	890	607	555	556	1486	1292	1390	1462	1345	1439
A_52_P42269	Fgf10	fibroblast growth factor 10	NM_008002	14165	-2.471	3.55	0	-7.104	5.81	0	-2.388	7.03	1e-05	142	273	49	114	350	368	342	340	131	141	147	148	46	67	39	281	268	270	115	112	117
A_51_P207591	Anxa8	annexin A8	NM_013473	11752	1.523	9.37	2e-05	7.104	5.81	0	1.538	10.7	3e-05	1295	748	6042	1151	850	861	843	847	1283	1316	1330	1252	5915	6089	6123	859	681	715	1208	1068	1181
A_55_P2001154					2.552	3.42	0	-7.092	5.81	0	18.434	6.92	0	789	60	44	1106	309	305	320	303	762	809	735	855	39	46	46	52	63	67	1077	1103	1140
A_55_P2208041	Stra8	stimulated by retinoic acid gene 8	NM_009292	20899	-39.753	1.64	0	-7.086	5.81	0	-5.728	6.92	0	366	8250	2053	1440	14549	14395	14645	14609	411	353	313	395	2079	1949	2136	8114	8250	8387	1361	1475	1489
A_51_P207591	Anxa8	annexin A8	NM_013473	11752	1.588	8.22	0	7.082	5.81	0	1.399	14.98	0.00015	1417	861	6319	1205	892	916	904	857	1395	1509	1400	1368	6361	6013	6596	875	849	859	1317	1089	1219
A_52_P120803	Ankrd1	ankyrin repeat domain 1 (cardiac muscle)	NM_013468	107765	-7.033	1.89	0	-7.071	5.81	0	2.438	7.05	2e-05	28	54	28	131	196	210	169	212	29	29	29	26	30	34	21	53	54	55	121	158	119
A_55_P1977943	Insm1	insulinoma-associated 1	NM_016889	53626	-9.95	1.66	0	-7.071	5.81	0	-10.044	6.92	0	83	497	117	49	826	798	790	893	74	80	109	74	114	130	108	515	529	450	47	56	46
A_55_P1971963	Tmem176b	transmembrane protein 176B	NM_023056	65963	-4.733	2.42	0	-7.042	5.81	0	1.24	31.26	0.15398	78	42	53	52	370	371	365	375	68	78	73	97	53	50	55	35	40	53	48	60	48
A_30_P01019311			chr13:62364360-62381775_F		-1.441	12.04	0.0024	-7.013	5.81	0	-1.082	57.16	0.56224	2287	1820	470	1681	3295	3390	3032	3481	2141	2356	2366	2291	436	495	480	1927	1714	1825	1430	2138	1555
A_51_P207591	Anxa8	annexin A8	NM_013473	11752	1.493	10.18	3e-05	7.013	5.81	0	1.533	10.63	4e-05	1625	997	7636	1528	1089	1055	1101	1111	1667	1602	1670	1565	7691	6971	8304	1005	998	989	1690	1372	1539
A_66_P111224			TC1685781		-1.438	12.09	0.00054	-7.009	5.81	0	1.011	67.76	0.93526	2014	1524	413	1541	2897	2851	2980	2863	1937	1946	2294	1905	407	429	404	1504	1453	1619	1339	1799	1520
A_51_P207591	Anxa8	annexin A8	NM_013473	11752	1.508	9.76	1e-05	7.009	5.81	0	1.534	10.55	2e-05	1406	859	6532	1317	932	934	940	922	1390	1398	1353	1486	6655	6052	6919	878	813	887	1374	1200	1384
A_55_P2085989	Gm13109	predicted gene 13109	NM_001126315	329984	-35.581	1.64	0	-6.982	5.81	0	-1.335	20.09	0.03582	32	64	161	48	1123	1217	1028	1132	34	31	35	27	154	186	145	64	59	71	40	56	50
A_52_P624107	Gm5039	eukaryotic translation initiation factor 1A pseudogene	NR_003647	266459	-10.565	1.64	0	-6.972	5.81	0	-1.218	31.91	0.05627	63	79	95	65	663	699	656	635	59	68	72	54	88	107	91	76	83	79	66	68	62
A_55_P2082703	Usp-ps	ubiquitin specific peptidase, pseudogene (USP17 homolog)	AK155468	667882	-32.113	1.64	0	-6.971	5.81	0	-2.028	7.38	1e-05	63	124	289	61	2011	2013	1958	2065	62	65	63	61	265	331	274	140	113	120	54	74	57
A_55_P2140903	Vax2os2	Vax2 opposite strand transcript 2	NR_002871	545859	-3.585	2.69	0	-6.928	5.81	0	-1.097	54.27	0.43172	267	447	138	407	959	951	1022	906	231	269	292	282	142	142	132	470	385	494	435	366	425
A_51_P324814	Krt18	keratin 18	NM_010664	16668	-2.616	3.26	0	-6.898	5.81	0	2.721	6.99	0	23175	7262	8788	19760	60618	59340	61122	61414	23187	23104	22809	23607	8420	8831	9129	8877	5470	7888	19308	19786	20197
A_52_P175242	Irs1	insulin receptor substrate 1	NM_010570	16367	-8.594	1.67	0	-6.878	5.81	0	2.1	7.24	1e-05	69	101	86	213	593	573	618	587	76	74	70	57	81	100	79	112	89	105	204	213	222
A_51_P207591	Anxa8	annexin A8	NM_013473	11752	1.499	10.11	0	6.861	5.81	0	1.544	10.2	0	1216	719	5567	1111	812	784	837	815	1173	1258	1175	1263	5454	5399	5861	704	703	752	1101	1058	1176
A_51_P207591	Anxa8	annexin A8	NM_013473	11752	1.451	11.46	2e-05	6.857	5.81	0	1.473	11.95	3e-05	1167	770	5513	1135	804	764	830	819	1200	1187	1173	1108	5398	5320	5833	787	769	755	1162	1037	1213
A_55_P2111163	S100g	S100 calcium binding protein G	NM_009789	12309	2.263	4.18	0.06048	-6.855	5.81	0.00035	-1.242	31.14	0.70111	532	81	34	66	235	224	224	259	497	476	486	699	107	19	20	90	63	96	57	75	66
A_51_P207591	Anxa8	annexin A8	NM_013473	11752	1.449	11.53	1e-05	6.832	5.81	0	1.468	11.83	1e-05	1178	751	5556	1103	813	775	858	809	1206	1164	1177	1167	5565	5304	5809	770	752	732	1132	1055	1123
A_51_P142153	Filip1l	filamin A interacting protein 1-like	NM_001040397	78749	-3.16	2.91	0	-6.82	5.81	0	-1.586	9.72	0.00069	201	129	93	82	637	621	640	649	166	203	203	241	90	107	85	131	122	136	91	79	75
A_55_P2153621	Ahnak	AHNAK nucleoprotein (desmoyokin)	NM_001039959	66395	1.978	5.02	0	6.803	5.81	0	4.024	6.92	0	1231	652	4233	2624	622	683	634	557	1159	1267	1150	1359	4034	4392	4282	675	622	660	2393	2811	2686
A_55_P2180292	Dmrtc1c2	DMRT-like family C1c2	NM_001142690	668357	-18.481	1.64	0	-6.794	5.81	0	-2.187	7.1	1e-05	107	523	291	239	1978	1892	1961	2086	94	86	125	130	281	310	283	518	521	531	251	228	239
A_66_P110082	Gm12794	predicted gene 12794	NM_001085516	332923	-22.205	1.64	0	-6.78	5.81	0	-1.366	17.07	0.01568	37	78	120	57	814	838	731	880	43	32	41	32	127	125	109	75	76	83	60	61	50
A_55_P2013948	Gsn	gelsolin	NM_146120	227753	-2.051	4.64	0	-6.756	5.81	0	1.515	11.03	0.00024	2561	1322	778	2002	5253	5217	5096	5454	2288	2395	2889	2718	787	835	716	1382	1346	1241	2075	2130	1815
A_30_P01022950			chr5:14923900-15062725_F		-10.42	1.64	0	-6.749	5.81	0	-1.377	21.38	0.27856	26	46	40	34	267	250	277	276	24	25	26	28	35	48	37	35	32	90	33	29	39
A_52_P413646	Bmp6	bone morphogenetic protein 6	NM_007556	12161	1.051	49.52	0.82752	-6.738	5.81	0	-1.511	11.26	0.02668	273	356	39	236	260	296	223	267	236	256	360	257	30	51	38	348	369	352	252	257	203
A_51_P315904	Gadd45g	growth arrest and DNA-damage-inducible 45 gamma	NM_011817	23882	-5.175	2.16	0	-6.735	5.81	0	-7.862	6.92	0	1224	6142	941	781	6335	6340	6285	6381	1176	1232	1245	1246	949	944	930	6282	5746	6418	752	760	834
A_55_P2055638			ENSMUST00000113016		-2.132	4.42	0	-6.728	5.81	0	1.635	8.99	4e-05	2010	1073	637	1755	4286	3974	4657	4253	1977	1840	2325	1931	642	647	622	1080	1122	1019	1821	1861	1594
A_51_P207591	Anxa8	annexin A8	NM_013473	11752	1.464	10.91	2e-05	6.703	5.81	0	1.567	9.95	1e-05	1219	745	5584	1168	833	824	862	814	1196	1241	1233	1209	5479	5349	5940	757	755	724	1309	1093	1114
A_55_P2065513	Ebf1	early B-cell factor 1	NM_007897	13591	-2.456	3.58	0	-6.702	5.81	0	-2.666	6.98	0	390	586	143	220	957	1006	906	963	403	389	369	399	138	162	131	636	555	572	225	220	215
A_55_P2121205	Gm600	predicted gene 600	NM_001195674	239151	6.925	1.82	0	6.695	5.81	0	4.382	6.92	0	934	282	903	1235	135	139	128	138	947	914	982	896	956	867	890	272	297	277	1280	1230	1197
A_30_P01018848			chr13:62376235-62376890_F		-1.307	17.78	0.02815	-6.672	5.81	0	1.043	63.29	0.79931	1218	859	239	896	1592	1666	1471	1646	1187	1203	1329	1161	212	269	238	832	881	864	741	1140	850
A_55_P2003060	E130202H07Rik	RIKEN cDNA E130202H07 gene	AK053684	328443	-1.772	6.35	1e-05	6.652	5.81	0	1.665	8.83	5e-05	103	86	1208	143	182	201	162	183	96	111	96	108	1191	1226	1207	90	77	92	136	159	136
A_55_P1999883	Gm5635	predicted gene 5635	NM_001038697	434729	-16.57	1.64	0	-6.629	5.81	0	-2.504	7.03	0	299	1076	748	430	4961	4926	4651	5330	315	298	299	286	762	780	705	1088	1022	1119	362	522	420
A_55_P1959146	Gm13119	predicted gene 13119	NM_001034101	433779	-35.67	1.64	0	-6.624	5.81	0	-1.286	26.04	0.1082	34	80	184	63	1216	1160	1242	1250	31	32	41	33	183	190	177	84	78	80	47	84	62
A_52_P285470	Lrp2	low density lipoprotein receptor-related protein 2	NM_001081088	14725	-7.338	1.82	0	-6.594	5.81	0	-5.762	6.92	0	1384	5918	1540	1027	10158	10207	10177	10090	1290	1291	1651	1335	1482	1640	1504	5937	6029	5789	1113	951	1024
A_55_P2105181	Bhmt	betaine-homocysteine methyltransferase	NM_016668	12116	6.276	1.94	0	-6.593	5.81	0	54.81	6.92	0	4560	96	110	5287	727	780	671	732	4525	4745	4279	4707	102	111	119	94	95	100	5009	5726	5153
A_51_P286737	Ccl2	chemokine (C-C motif) ligand 2	NM_011333	20296	-5.853	2.19	0	-6.58	5.81	0	-1.815	7.85	0.00031	48	63	42	35	278	325	245	271	42	55	39	57	43	45	40	66	61	62	35	32	38
A_30_P01032065			chr13:62364360-62381775_F		-1.325	16.82	0.03358	-6.574	5.81	0	1	69.15	0.99973	1222	893	246	893	1619	1680	1532	1648	1144	1199	1408	1154	210	301	236	874	903	901	748	1105	860
A_55_P2051716	Tbx1	T-box 1	NM_011532	21380	-3.423	2.78	0	-6.542	5.81	0	-1.875	7.75	0.00029	81	199	42	106	277	303	239	292	79	85	79	80	38	55	36	232	166	206	113	101	105
A_51_P254855	Ptgs2	prostaglandin-endoperoxide synthase 2	NM_011198	19225	-5.999	2.05	0	-6.542	5.81	0	1.04	63.55	0.82216	54	31	49	32	322	283	325	364	49	58	56	53	46	62	41	29	30	33	34	31	31
A_51_P436652	Ccl7	chemokine (C-C motif) ligand 7	NM_013654	20306	-6.625	1.94	0	-6.526	5.81	0	-1.17	41.72	0.32758	21	25	21	22	140	136	145	140	21	26	20	18	18	23	24	20	29	28	21	21	23
A_51_P499854	Ghr	growth hormone receptor	NM_010284	14600	-4.57	2.55	0	-6.518	5.81	0	-1.407	14.91	0.08235	101	259	71	184	462	489	411	492	84	83	150	100	57	86	73	258	281	241	180	207	167
A_55_P2013236	S100g	S100 calcium binding protein G	NM_009789	12309	2.076	4.51	0	-6.503	5.81	0	-1.292	24.2	0.02821	314	66	23	51	151	158	142	154	299	299	344	314	22	25	23	70	57	71	50	60	43
A_55_P2113160	Mal	myelin and lymphocyte protein, T-cell differentiation protein	NM_010762	17153	-1.697	6.86	2e-05	-6.499	5.81	0	2.422	7.05	0	195	84	51	204	330	351	328	312	199	198	208	175	50	58	46	92	83	79	214	214	185
A_30_P01030135			chr6:34548561-34612216_F		-9.784	1.66	0	-6.49	5.81	0	1.11	51.96	0.3652	43	66	65	73	424	454	402	418	50	44	42	39	64	68	65	61	65	71	65	85	71
A_55_P2076680	H60a	histocompatibility 60a	NM_010400	15101	-2.605	3.32	0	6.473	5.81	0	1.042	63.29	0.70744	81	35	1373	37	212	220	207	210	82	82	86	76	1345	1418	1357	36	31	40	40	36	35
A_55_P2126207	1600014K23Rik	RIKEN cDNA 1600014K23 gene	NM_028046	71996	-3.82	2.62	0	-6.455	5.81	0	-1.505	11.13	0.00106	146	565	86	375	557	566	531	575	158	139	161	127	72	95	94	596	535	565	347	395	386
A_51_P350817	Cnn1	calponin 1	NM_009922	12797	-16.392	1.64	0	-6.451	5.81	0	-4.57	6.92	0	89	1009	227	221	1462	1453	1507	1427	68	105	77	115	228	223	229	1082	897	1059	226	227	209
A_55_P2002802			ENSMUST00000106892		-29.017	1.64	0	-6.433	5.81	0	-1.705	8.83	0.00096	59	124	266	73	1712	1767	1640	1732	51	66	59	61	247	305	250	116	125	130	62	96	64
A_55_P2148569	A430060F13Rik	RIKEN cDNA A430060F13 gene	XR_106394	100039739	-12.031	1.64	0	-6.416	5.81	0	-1.153	44.29	0.26425	41	60	76	52	488	520	450	497	44	40	37	42	85	79	66	54	62	65	45	61	51
A_30_P01025936			chr8:124355710-124401160_R		1.241	23.44	0.06159	6.377	5.81	0	-3.567	6.93	0	125	228	643	64	101	90	102	113	102	140	127	136	649	620	660	212	213	264	65	68	59
A_30_P01024275			chr8:124397412-124398022_R		1.221	25.31	0.04959	6.366	5.81	0	-3.423	6.94	0	114	229	596	67	94	80	93	110	103	113	119	123	597	570	621	218	215	257	64	69	68
A_51_P199168	Cidea	cell death-inducing DNA fragmentation factor, alpha subunit-like effector A	NM_007702	12683	-1.532	9.5	0.00014	-6.34	5.81	0	5.444	6.92	0	1177	250	284	1363	1803	1885	1690	1841	1242	1103	1152	1215	279	282	292	287	224	244	1215	1547	1346
A_51_P405397	Ecm1	extracellular matrix protein 1	NM_007899	13601	-5.251	2.18	0	-6.339	5.81	0	-2.031	7.3	0	1539	1354	1275	666	8081	7673	8431	8156	1594	1558	1450	1558	1324	1255	1247	1449	1263	1355	707	658	636
A_55_P1972517	Gm11544	predicted gene 11544	XM_484066	432591	-8.744	1.94	0	-6.337	5.81	1e-05	-1.208	34.38	0.56333	61	59	84	49	533	523	531	545	59	47	126	40	85	86	81	68	55	57	46	53	49
A_55_P1954092	LOC100503637	envelope glycoprotein-like	XM_003085330	100503637	-11.324	1.64	0	-6.331	5.81	0	-1.282	23.52	0.00157	1212	1837	2168	1434	13724	13028	13844	14332	1132	1318	1214	1191	2077	2163	2268	1828	1831	1854	1404	1362	1541
A_51_P114693	Parm1	prostate androgen-regulated mucin-like protein 1	NM_145562	231440	-3.445	2.72	0	-6.314	5.81	0	2.378	7.05	0	1353	1664	738	3958	4660	4416	4930	4647	1433	1403	1220	1365	757	703	755	1799	1561	1641	4076	3754	4052
A_66_P126586	Gm7963	predicted gene 7963	XM_982113	666169	-26.233	1.64	0	-6.299	5.81	0	-1.39	15.27	0.00224	44	76	182	55	1149	1244	1081	1128	44	41	52	40	171	199	179	73	81	74	57	54	52
A_51_P254855	Ptgs2	prostaglandin-endoperoxide synthase 2	NM_011198	19225	-6.053	2.04	0	-6.287	5.81	0	-1.043	63.14	0.77625	53	40	51	39	318	329	353	278	51	59	49	51	58	50	45	37	42	43	42	40	35
A_30_P01027120			chr1:87343550-87362900_F		-10.512	1.64	0	-6.279	5.81	0	-1.238	30.77	0.04589	182	137	304	111	1908	1858	1959	1909	177	180	191	177	276	325	313	125	138	150	92	125	120
A_55_P2010641	Slc38a5	solute carrier family 38, member 5	NM_172479	209837	-2.698	3.22	0	-6.252	5.81	0	1.128	48.32	0.19279	669	854	289	963	1804	1873	1776	1766	617	660	669	733	313	287	268	905	741	928	948	963	979
A_30_P01027500			chr8:124355710-124401160_R		1.142	35.11	0.49846	6.25	5.81	0	-3.589	6.95	0	162	342	889	95	142	116	155	160	135	178	179	162	879	834	957	345	316	366	132	94	69
A_51_P461040	Crct1	cysteine-rich C-terminal 1	NM_028798	74175	-9.829	1.78	0	-6.249	5.81	0	-10.797	6.92	0	65	446	102	41	635	929	514	536	51	66	66	79	112	107	88	485	384	477	44	44	37
A_55_P2085060	Vgf	VGF nerve growth factor inducible	NM_001039385	381677	-7.687	1.72	0	-6.223	5.81	0	-7.021	6.92	0	622	494	768	70	4779	4546	5098	4709	607	621	593	668	783	776	745	476	493	513	83	63	67
A_51_P112308	1810011O10Rik	RIKEN cDNA 1810011O10 gene	NM_026931	69068	2.145	4.35	2e-05	6.22	5.81	0	-1.417	15.56	0.01901	96	61	279	43	45	46	42	47	97	108	83	99	286	301	253	68	54	62	38	57	37
A_30_P01029479			chr1:85117750-85129200_F		-10.657	1.64	0	-6.219	5.81	0	-1.376	16	0.00132	171	136	293	98	1824	1904	1734	1837	155	182	176	172	269	336	279	137	135	134	95	108	93
A_51_P254855	Ptgs2	prostaglandin-endoperoxide synthase 2	NM_011198	19225	-6.137	2.01	0	-6.192	5.81	0	-1.003	68.83	0.99161	56	38	55	38	341	351	333	340	45	59	62	58	49	71	48	33	40	41	39	48	30
A_55_P1997696	Plbd1	phospholipase B domain containing 1	NM_025806	66857	-2.455	3.62	0	-6.182	5.81	0	-4.752	6.92	0	1065	2501	423	526	2614	2829	2507	2518	1074	1182	1007	1005	408	430	431	2452	2496	2556	529	541	510
A_30_P01027577			chr1:85117750-85129200_F		-9.387	1.66	0	-6.18	5.81	0	-1.284	23.12	0.00164	173	127	262	99	1621	1596	1527	1749	171	168	185	167	246	280	262	125	129	125	93	101	102
A_51_P202033	Wls	wntless homolog (Drosophila)	NM_026582	68151	-6.434	2.01	0	-6.18	5.81	0	-1.346	17.95	0.02953	244	276	254	205	1572	1578	1602	1537	208	211	247	328	266	229	270	271	279	280	194	224	199
A_30_P01029853			chr6:31078802-31079644_R		-3.726	2.98	2e-05	-6.178	5.81	0	1.167	41.71	0.59817	168	361	101	421	626	372	911	723	176	198	123	185	96	98	110	368	349	365	464	346	464
A_55_P1976743			ENSMUST00000115934		-9.053	1.66	0	-6.172	5.81	0	-1.289	24.03	0.01074	175	126	256	98	1581	1567	1541	1636	177	165	179	178	248	280	242	115	120	146	87	104	104
A_52_P1092823	Irx1	Iroquois related homeobox 1 (Drosophila)	NM_010573	16371	-5.572	2.14	0	-6.167	5.81	0	-1.343	19.31	0.02544	60	109	54	81	333	344	328	328	55	62	69	54	50	64	49	99	100	132	77	90	78
A_52_P599317	Hs6st2	heparan sulfate 6-O-sulfotransferase 2	NM_001077202	50786	-2.342	3.95	0	-6.153	5.81	0	-2.863	6.96	0	140	160	53	56	327	304	380	303	131	154	157	120	52	54	54	158	150	173	59	56	53
A_55_P1978866					-9.83	1.64	0	-6.148	5.81	0	1.042	63.17	0.67969	234	300	374	313	2302	2332	2340	2235	212	232	262	234	401	361	362	316	292	292	299	301	340
A_55_P1955681	Chrm3	cholinergic receptor, muscarinic 3, cardiac	NM_033269	12671	-8.518	1.67	0	-6.142	5.81	0	-1.318	22.74	0.07687	29	44	41	33	251	272	223	262	30	28	31	29	37	47	39	40	39	54	29	43	30
A_51_P114693	Parm1	prostate androgen-regulated mucin-like protein 1	NM_145562	231440	-3.46	2.71	0	-6.136	5.81	0	2.409	7.03	0	1523	1879	859	4527	5270	5111	5449	5257	1586	1587	1416	1510	886	778	919	1938	1805	1896	4760	4318	4514
A_51_P112308	1810011O10Rik	RIKEN cDNA 1810011O10 gene	NM_026931	69068	1.798	6.15	1e-05	6.129	5.81	0	-1.756	8.12	4e-05	89	79	304	45	50	52	45	53	79	104	89	86	294	335	283	80	83	75	45	42	49
A_55_P2107785					-9.838	1.64	0	-6.116	5.81	0	-1.903	7.45	0	216	349	347	183	2124	2100	2048	2228	204	208	216	237	363	332	348	362	342	343	190	183	177
A_51_P114693	Parm1	prostate androgen-regulated mucin-like protein 1	NM_145562	231440	-3.418	2.72	0	-6.114	5.83	0	2.296	7.08	0	1378	1663	770	3818	4710	4550	4819	4764	1441	1379	1241	1462	758		783	1748	1513	1739	3976	3804	3681
A_55_P2105180	Bhmt	betaine-homocysteine methyltransferase	NM_016668	12116	6.539	1.91	0	-6.11	5.81	0	61.833	6.92	0	4237	85	106	5284	648	708	608	633	4280	4147	4319	4203	97	122	101	85	83	89	4862	5844	5192
A_55_P2167999	Ldlr	low density lipoprotein receptor	NM_010700	16835	4.575	2.39	0	6.103	5.81	0	1.485	11.33	2e-05	3767	4493	5025	6673	823	796	865	811	3645	3675	4143	3628	4961	4787	5344	4584	4449	4448	6852	6750	6424
A_51_P244492	Nbl1	neuroblastoma, suppression of tumorigenicity 1	NM_008675	17965	-6.207	2	0	-6.097	5.81	0	-1.726	8.42	0.00013	277	398	282	230	1718	1617	1728	1816	291	255	319	248	314	254	281	415	398	380	270	203	223
A_51_P112308	1810011O10Rik	RIKEN cDNA 1810011O10 gene	NM_026931	69068	1.777	6.55	0.00086	6.094	5.81	0	-1.321	22.36	0.09303	111	75	382	57	63	69	52	69	98	121	110	119	391	414	344	81	64	82	47	75	53
A_52_P522255	Pitx1	paired-like homeodomain transcription factor 1	NM_011097	18740	2.356	3.79	1e-05	-6.093	5.81	0	1.181	39.26	0.3006	451	219	31	259	191	209	175	192	429	443	462	471	24	42	31	230	198	231	250	300	231
A_51_P112308	1810011O10Rik	RIKEN cDNA 1810011O10 gene	NM_026931	69068	1.727	6.7	0.00014	6.091	5.81	0	-1.395	16.06	0.01104	94	74	332	53	55	59	51	55	88	96	87	107	328	380	295	77	61	87	57	52	51
A_66_P104815	Ecm1	extracellular matrix protein 1	NM_007899	13601	-3.685	2.8	0	-6.09	5.81	0	-1.771	8.01	0.003	112	59	68	33	414	437	375	433	85	97	169	114	69	74	61	60	56	60	31	35	34
A_51_P286737	Ccl2	chemokine (C-C motif) ligand 2	NM_011333	20296	-6.018	2.07	0	-6.087	5.81	0	-1.597	9.64	0.00125	39	60	39	38	237	229	230	251	40	42	31	46	35	42	40	56	62	63	41	33	39
A_51_P207591	Anxa8	annexin A8	NM_013473	11752	1.355	15.64	0.00236	6.085	5.81	0	1.508	11.13	0.00035	1384	841	6219	1268	1022	1146	1028	906	1323	1390	1483	1346	6494	5504	6728	882	815	828	1288	1154	1371
A_30_P01033239			chr5:14996031-15035334_F		-5.603	2.68	0.00089	-6.053	5.81	0.00107	-1.51	11.04	0.4489	49	45	45	30	274	237	296	295	30	31	34	187	37	52	49	42	45	49	31	28	31
A_51_P254855	Ptgs2	prostaglandin-endoperoxide synthase 2	NM_011198	19225	-6.423	1.92	0	-6.049	5.81	0	1.132	47.86	0.39295	45	34	48	39	292	288	311	278	42	48	48	45	44	62	42	30	34	39	38	43	36
A_65_P10913	Tgfb2	transforming growth factor, beta 2	NM_009367	21808	-2.81	3.06	0	-6.032	5.81	0	1.241	29.83	0.12154	320	67	149	83	899	881	920	895	304	324	336	316	144	193	119	65	68	69	70	90	92
A_51_P114693	Parm1	prostate androgen-regulated mucin-like protein 1	NM_145562	231440	-3.508	2.69	0	-6.016	5.84	0	2.314	7.06	0	1322	1710	771	3957	4638	4454	4677	4787	1298	1388	1208	1404	729		815	1695	1677	1759	4138	3762	3979
A_55_P2000133	Cdh2	cadherin 2	NM_007664	12558	-1.829	5.59	0	-6.01	5.81	0	1.034	64.41	0.7103	752	286	229	296	1376	1322	1354	1456	756	759	727	769	234	234	219	301	274	285	299	324	268
A_55_P2167999	Ldlr	low density lipoprotein receptor	NM_010700	16835	4.199	2.5	0	6.009	5.81	0	1.494	11.34	6e-05	3014	3765	4314	5626	718	671	734	751	2886	2964	3186	3030	3918	4360	4702	3942	3598	3763	5275	5611	6018
A_51_P114693	Parm1	prostate androgen-regulated mucin-like protein 1	NM_145562	231440	-3.375	2.74	0	-5.999	5.81	0	2.37	7.05	0	1512	1856	851	4399	5103	5025	4941	5350	1543	1548	1368	1599	862	826	865	1960	1695	1925	4505	4240	4458
A_55_P1990271	Fthl17	ferritin, heavy polypeptide-like 17	NM_031261	83457	-15.38	1.64	0	-5.983	5.81	0	-2.34	7.1	1e-05	131	431	338	184	2021	2090	2080	1898	124	128	131	144	321	373	321	448	411	435	161	243	160
A_51_P382369	Zfp608	zinc finger protein 608	NM_175751	269023	-3.272	2.89	0	-5.973	5.81	0	-6.336	6.92	0	62	499	34	79	204	198	202	212	51	64	76	61	34	43	28	531	486	482	73	96	69
A_55_P2020326	Madcam1	mucosal vascular addressin cell adhesion molecule 1	NM_013591	17123	-2.266	3.88	0	-5.963	5.81	0	-1.395	14.95	0.00016	429	942	163	675	972	988	996	933	410	418	453	437	177	153	160	948	913	966	709	623	696
A_51_P114693	Parm1	prostate androgen-regulated mucin-like protein 1	NM_145562	231440	-3.411	2.73	0	-5.955	5.81	0	2.351	7.06	0	1179	1444	675	3396	4020	3848	4149	4070	1200	1246	1060	1218	704	678	644	1524	1414	1399	3635	3137	3436
A_55_P1965338	Anxa8	annexin A8	NM_013473	11752	1.787	6.35	1e-05	5.932	5.81	0	1.376	15.84	0.00302	476	259	1581	356	266	306	252	245	443	438	561	472	1583	1506	1656	246	265	265	355	341	372
A_55_P2160880			ENSMUST00000096092		-10.243	1.66	0	-5.931	5.81	0	-1.118	50.54	0.49084	34	44	58	40	346	406	282	363	33	36	38	30	54	69	54	42	45	47	47	37	36
A_51_P112308	1810011O10Rik	RIKEN cDNA 1810011O10 gene	NM_026931	69068	1.749	6.85	0.00058	5.914	5.81	0	-1.493	12.19	0.01084	85	66	287	44	49	56	40	51	78	92	74	98	293	318	254	66	58	75	40	53	41
A_55_P2078660	Pramel7	preferentially expressed antigen in melanoma like 7	NM_178250	347712	-11.609	1.64	0	-5.902	5.81	0	-1.265	26.22	0.04127	37	67	73	53	431	439	423	430	33	41	42	33	73	82	65	69	62	69	47	59	53
A_51_P254855	Ptgs2	prostaglandin-endoperoxide synthase 2	NM_011198	19225	-5.528	2.19	0	-5.897	5.81	0	1.102	53.26	0.48884	52	30	49	33	286	281	308	272	46	46	62	54	45	55	47	32	33	27	37	33	31
A_55_P1966838	Xaf1	XIAP associated factor 1	NM_001037713	327959	2.301	4.03	0	5.883	5.81	0	6.801	6.92	0	2417	454	6180	3089	1051	1048	1067	1037	2198	2132	3152	2310	5980	7053	5597	442	478	443	2976	2975	3327
A_51_P254855	Ptgs2	prostaglandin-endoperoxide synthase 2	NM_011198	19225	-5.812	2.01	0	-5.861	5.81	0	-1.058	60.8	0.76798	50	34	49	32	288	285	297	282	46	50	47	55	43	68	41	35	33	35	28	36	33
A_51_P114693	Parm1	prostate androgen-regulated mucin-like protein 1	NM_145562	231440	-3.319	2.78	0	-5.842	5.81	0	2.417	7.02	0	1232	1503	700	3632	4089	3909	4195	4169	1281	1282	1097	1278	681	685	735	1533	1463	1514	3691	3586	3620
A_51_P158018	Bend5	BEN domain containing 5	NM_026279	67621	-2.01	4.81	1e-05	-5.842	5.81	0	-2.559	7	0	715	2559	246	1000	1437	1486	1324	1507	670	683	809	706	228	294	222	2718	2709	2275	1082	974	948
A_55_P2023732	Limch1	LIM and calponin homology domains 1	NM_001001980	77569	-2.981	2.98	0	-5.839	5.81	0	-1.004	68.56	0.97782	195	203	100	202	582	612	542	596	177	195	203	208	101	113	88	215	177	218	188	217	201
A_51_P153368	Slc6a1	solute carrier family 6 (neurotransmitter transporter, GABA), member 1	NM_178703	232333	-2.377	3.81	1e-05	-5.837	5.81	0	3.068	6.96	0	669	612	272	1877	1589	1542	1613	1614	611	669	823	593	256	337	234	543	725	583	1965	1886	1785
A_55_P2052240	Crlf1	cytokine receptor-like factor 1	NM_018827	12931	-3.235	2.82	0	-5.834	5.81	0	-1.711	8.25	0	1965	3169	1089	1853	6356	6041	6706	6339	2053	1908	1880	2026	1173	1010	1092	3247	3051	3213	1831	1864	1864
A_55_P2183438	Runx1	runt related transcription factor 1	NM_001111022	12394	-1.063	46.95	0.53528	-5.831	5.81	0	-1.632	9.16	4e-05	1332	1555	243	953	1416	1478	1394	1378	1320	1377	1182	1465	244	252	233	1644	1372	1666	1041	920	903
A_55_P2026639	Gm11564	predicted gene 11564	NM_001100614	670496	-7.857	1.73	0	-5.81	5.81	0	-1.036	64.41	0.84344	132	171	178	165	1037	1109	952	1055	140	117	138	134	185	164	187	158	200	160	202	134	167
A_55_P1999162			ENSMUST00000115934		-10.394	1.64	0	-5.803	5.81	0	-1.222	32.81	0.04066	152	112	273	91	1585	1543	1610	1602	144	155	153	159	277	289	255	117	104	114	81	109	86
A_51_P114693	Parm1	prostate androgen-regulated mucin-like protein 1	NM_145562	231440	-3.391	2.72	0	-5.787	5.81	0	2.296	7.08	0	1471	1898	862	4357	4987	4978	4902	5082	1520	1500	1351	1518	832	869	885	2041	1768	1893	4617	4157	4310
A_66_P125035	Gm10394	predicted gene 10394	NM_001177538	100039227	-10.877	1.64	0	-5.782	5.81	0	-4.217	6.92	0	57	404	107	96	617	575	657	622	59	60	61	48	112	108	100	385	429	400	96	101	92
A_66_P116635	Igf2as	insulin-like growth factor 2, antisense	NR_002855	111975	-2.863	3.26	0	-5.779	5.81	0	1.191	37.28	0.24543	167	272	83	324	477	555	396	494	158	201	165	147	90	70	90	289	232	301	328	329	317
A_51_P114693	Parm1	prostate androgen-regulated mucin-like protein 1	NM_145562	231440	-3.384	2.75	0	-5.766	5.81	0	2.391	7.05	0	1296	1566	760	3744	4385	4182	4564	4417	1329	1299	1153	1415	750	761	771	1674	1450	1583	3915	3542	3785
A_55_P2167776	Peci	peroxisomal delta3, delta2-enoyl-Coenzyme A isomerase	AK141540	23986	-7.116	1.84	0	-5.754	5.81	0	-1.238	29.74	0.01565	71	87	88	70	505	508	474	533	73	65	77	69	90	85	88	96	83	82	77	66	69
A_51_P254855	Ptgs2	prostaglandin-endoperoxide synthase 2	NM_011198	19225	-5.211	2.45	0	-5.748	5.81	0	-1.112	51.97	0.70477	51	31	46	28	264	268	270	255	38	45	48	81	41	60	39	28	28	40	29	26	30
A_51_P254855	Ptgs2	prostaglandin-endoperoxide synthase 2	NM_011198	19225	-6.246	2	0	-5.744	5.81	0	1.316	23.79	0.19111	51	35	56	47	320	332	312	317	47	45	62	53	49	72	49	29	36	43	35	46	63
A_51_P112308	1810011O10Rik	RIKEN cDNA 1810011O10 gene	NM_026931	69068	1.734	6.62	0.00215	5.736	5.81	0	-1.305	24.81	0.13801	90	66	299	51	52	54	47	56	87	84	93	98	303	329	268	69	50	83	47	66	42
A_51_P286737	Ccl2	chemokine (C-C motif) ligand 2	NM_011333	20296	-4.707	2.44	0	-5.712	5.81	0	-1.836	7.73	2e-05	49	68	40	37	228	231	207	249	46	50	43	56	43	42	36	68	69	66	36	35	40
A_30_P01033177			chr5:14923900-15062725_F		-7.073	1.99	0	-5.705	5.81	0	-1.046	62.75	0.84976	34	41	43	39	243	232	231	266	28	35	29	50	41	46	40	36	40	49	41	40	38
A_55_P1971009	Gzme	granzyme E	NM_010373	14942	-7.324	1.81	0	-5.702	5.81	0	-1.053	61.79	0.73206	22	29	28	27	158	152	151	174	22	20	23	22	26	28	30	24	30	33	28	23	31
A_51_P254855	Ptgs2	prostaglandin-endoperoxide synthase 2	NM_011198	19225	-6.26	2.01	0	-5.694	5.81	0	-1.029	65.17	0.8868	42	35	46	34	264	259	288	246	39	38	53	40	40	59	41	37	33	36	33	37	33
A_51_P254855	Ptgs2	prostaglandin-endoperoxide synthase 2	NM_011198	19225	-6.325	2.01	0	-5.672	5.81	0	1.148	44.43	0.40551	42	34	47	38	268	259	291	255	42	40	54	36	40	60	43	31	37	33	36	40	39
A_55_P2161219	Thsd7a	thrombospondin, type I, domain containing 7A	NM_001164805	330267	-4.584	2.49	0	-5.67	5.81	0	1.049	62.25	0.80872	38	34	30	35	172	152	182	185	35	32	38	48	35	26	31	35	36	31	40	31	36
A_55_P2037235	Sp110	Sp110 nuclear body protein	NM_175397	109032	-11.926	1.64	0	-5.669	5.81	0	-1.105	53.73	0.60896	73	82	154	74	872	894	810	917	79	67	83	65	132	177	155	73	104	73	83	59	84
A_51_P371051	Glipr1	GLI pathogenesis-related 1 (glioma)	NM_028608	73690	2.163	4.24	0	-5.665	5.81	0	-1.833	7.91	7e-05	518	603	42	329	240	262	223	235	490	547	497	541	41	49	38	645	562	605	272	376	350
A_66_P124638	Obox6	oocyte specific homeobox 6	NM_145710	252830	-2.638	3.49	2e-05	-5.659	5.81	0	4.393	6.92	0	92	30	43	133	243	258	218	255	74	90	107	100	41	56	35	33	23	36	123	147	130
A_66_P101600	Lamb1	laminin B1	NM_008482	16777	-1.857	5.53	0	-5.652	5.81	0	-2.211	7.11	0	19722	38658	6480	17482	36626	36444	37252	36189	18142	18960	22877	19225	6393	6868	6198	38057	40691	37306	18693	15869	18012
A_55_P1999882	Gm14458	predicted gene 14458	NM_001099326	100042782	-15.869	1.64	0	-5.646	5.81	0	-2.279	7.15	0	145	524	407	230	2299	2371	2201	2330	152	136	150	142	377	432	415	503	500	571	203	297	201
A_55_P2154629			ENSMUST00000139828		-13.333	1.64	0	-5.644	5.81	0	-1.299	22.75	0.00678	27	35	65	27	366	356	358	384	26	29	26	28	70	64	61	30	39	37	28	26	28
A_51_P291501	Ccno	cyclin O	NM_001081062	218630	-6.126	2.01	0	-5.637	5.81	0	-4.688	6.92	0	109	830	118	177	666	690	636	673	100	114	126	98	101	130	126	802	831	857	177	177	176
A_51_P182572	Phactr1	phosphatase and actin regulator 1	NM_001005748	218194	-1.885	5.69	6e-05	-5.637	5.81	0	-3.098	6.96	0	322	574	108	185	607	600	656	570	285	290	432	302	106	114	103	612	545	568	207	170	181
A_55_P2073739	Gm5	predicted gene 5	NR_024513	194292	-2.689	3.35	0	-5.624	5.81	0	-1.398	15.32	0.01032	67	47	32	34	181	184	165	197	72	57	72	70	34	37	27	51	42	49	36	35	31
A_55_P1979721	Gm16367	predicted gene 16367	NM_001031622	545762	-10.216	1.65	0	-5.615	5.81	0	-1.028	65.64	0.90338	25	34	45	33	253	274	221	268	24	23	28	25	41	50	45	46	29	31	30	40	31
A_51_P112308	1810011O10Rik	RIKEN cDNA 1810011O10 gene	NM_026931	69068	1.694	7.52	0.0026	5.606	5.81	0	-1.53	11.66	0.01657	85	61	280	40	50	53	41	57	83	86	74	98	250	301	292	68	47	71	33	45	43
A_30_P01032437			chr5:14923900-15062725_F		-8.341	1.71	0	-5.599	5.81	0	-1.423	14.52	0.00258	36	53	54	37	301	265	308	334	39	37	36	33	54	54	53	54	54	50	39	31	42
A_55_P2085984	Igf1	insulin-like growth factor 1	NM_010512	16000	1.326	16.63	0.00036	-5.575	5.81	0	-1.705	8.35	0	205	276	28	162	155	163	144	157	197	197	226	202	27	28	28	296	270	262	159	164	162
A_51_P114693	Parm1	prostate androgen-regulated mucin-like protein 1	NM_145562	231440	-3.448	2.71	0	-5.565	5.81	0	2.27	7.09	0	1419	1904	879	4321	4891	4815	5043	4820	1432	1515	1304	1432	837	924	878	2095	1736	1898	4456	4247	4262
A_55_P2161410	Serpina3m	serine (or cysteine) peptidase inhibitor, clade A, member 3M	NM_009253	20717	1.035	51.73	0.78974	-5.561	5.81	0	-1.182	39.14	0.12553	250	215	43	182	242	262	222	243	226	269	260	247	41	45	44	242	191	215	184	206	159
A_30_P01025841			chr13:62376235-62376890_F		-1.318	16.87	0.00087	-5.513	5.81	0	1.011	67.79	0.92139	1135	794	271	802	1495	1516	1529	1443	1115	1153	1225	1051	257	276	281	768	798	816	785	895	735
A_55_P2142251	Hist2h3c2-ps	histone cluster 2, H3c2, pseudogene	NM_054045	97114	-23.091	1.64	0	-5.51	5.81	0	6.371	6.92	0	56	58	235	372	1293	1352	1259	1270	62	66	43	56	231	262	214	63	47	68	389	398	334
A_52_P52910	Fam151a	family with sequence simliarity 151, member A	NM_146149	230579	-1.183	28.82	0.05419	-5.496	5.81	0	-4.174	6.92	0	182	230	39	55	216	235	194	221	174	168	203	187	37	39	41	233	217	241	52	53	61
A_55_P2063257	Lgals4	lectin, galactose binding, soluble 4	NM_010706	16855	-8.399	1.72	0	-5.493	5.81	0	1.138	46.09	0.25282	377	603	576	687	3163	3180	2935	3391	366	347	470	337	571	594	563	596	583	633	634	681	749
A_51_P103541	Cacna1s	calcium channel, voltage-dependent, L type, alpha 1S subunit	NM_001081023	12292	-10.748	1.64	0	-5.486	5.81	0	1.045	62.75	0.7103	272	638	532	667	2921	2979	2716	3082	243	296	270	281	528	527	542	726	550	650	642	703	657
A_55_P2127254			NAP115065-1		-10.887	1.64	0	-5.483	5.81	0	-2.338	7.11	3e-05	81	220	161	94	885	900	863	892	72	88	84	82	168	180	139	205	205	252	84	126	78
A_65_P03728	St3gal1	ST3 beta-galactoside alpha-2,3-sialyltransferase 1	NM_009177	20442	-2.574	3.36	0	-5.463	5.81	0	2.62	7	0	165	132	78	345	425	441	415	421	173	157	170	161	79	82	73	154	113	132	324	382	332
A_55_P1970339			TC1776362		-8.244	1.72	0	-5.46	5.81	0	-1.072	58.04	0.69158	27	27	41	25	223	223	213	233	27	32	24	25	37	54	33	26	27	28	24	26	26
A_55_P2106145					-6.541	2.2	0	-5.451	5.81	1e-05	-1.196	37.66	0.5481	34	35	41	29	221	239	212	215	29	26	28	63	35	49	39	40	28	39	30	33	26
A_55_P1994147	Zar1	zygote arrest 1	NM_174877	317755	-2.284	4.36	0.00021	-5.45	5.81	0	-1.939	7.42	0.0022	78	237	33	122	178	176	174	183	59	75	122	68	40	30	28	255	223	235	121	129	118
A_55_P2036240	LOC100503637	envelope glycoprotein-like	XM_003085330	100503637	-7.616	1.75	0	-5.441	5.81	0	-1.479	11.55	3e-05	659	809	922	547	5017	5161	4682	5226	596	696	690	658	919	896	953	816	814	798	578	529	536
A_51_P112308	1810011O10Rik	RIKEN cDNA 1810011O10 gene	NM_026931	69068	1.55	9.17	0.00173	5.424	5.81	0	-1.347	19.87	0.03113	79	66	275	49	51	49	49	54	75	84	82	74	263	307	259	78	53	70	49	57	42
A_30_P01021297			chr6:23105525-23118900_R		-8.216	1.89	0	-5.419	5.81	0	-1.324	20.75	0.14539	72	100	109	75	589	782	478	546	73	60	94	65	102	129	97	95	110	94	65	77	86
A_55_P2041961	Bmp2	bone morphogenetic protein 2	NM_007553	12156	-1.895	5.49	0.00014	-5.416	5.81	0	-1.309	21.11	0.06933	187	222	66	170	355	358	354	352	155	200	229	174	61	84	55	223	217	226	166	188	156
A_51_P507778	Sdr42e1	short chain dehydrogenase/reductase family 42E, member 1	NM_028725	74032	-1.703	6.93	0.00093	-5.408	5.81	0	1.782	8.27	0.00083	207	118	65	211	352	345	377	334	231	204	178	218	56	63	78	118	145	97	206	242	188
A_51_P301804	St3gal1	ST3 beta-galactoside alpha-2,3-sialyltransferase 1	NM_009177	20442	-2.362	3.81	0	-5.393	5.81	0	3.048	6.96	0	165	99	72	301	390	427	349	397	151	165	171	173	69	73	74	112	85	102	288	364	261
A_30_P01027341			chr13:62364360-62381775_F		-1.318	16.85	0.00183	-5.387	5.81	0	-1.025	65.88	0.83126	1156	811	283	791	1523	1534	1468	1570	1145	1145	1253	1085	287	275	286	805	807	821	708	927	755
A_55_P2100194			ENSMUST00000162453		-9.725	1.66	0	-5.381	5.81	0	-1.01	67.96	0.95899	29	35	52	35	279	304	247	288	28	29	28	30	43	66	49	35	33	39	35	33	37
A_30_P01025015			chr5:14988715-14989311_F		-5.375	2.22	0	-5.38	5.81	0	-1.392	17.11	0.03994	40	44	40	32	216	214	196	239	38	40	47	37	36	44	41	47	36	50	37	25	35
A_55_P1959148	Gm13119	predicted gene 13119	NM_001034101	433779	-23.401	1.64	0	-5.353	5.81	0	-1.357	17.43	0.00331	31	59	136	44	730	742	769	682	37	29	31	29	135	128	146	58	60	60	39	45	48
A_55_P1976037	A430089I19Rik	RIKEN cDNA A430089I19 gene	NM_177913	331195	-40.881	1.64	0	-5.332	5.81	0	-2.066	7.31	0	46	108	355	52	1894	1901	1824	1961	47	50	44	45	320	373	375	108	111	106	49	63	46
A_51_P145220	Nefm	neurofilament, medium polypeptide	NM_008691	18040	1.767	6.84	0.01	-5.315	5.81	0	1.157	44.78	0.57912	329	105	35	122	186	199	179	181	328	397	227	396	28	46	34	129	84	107	117	152	102
A_55_P1988368	Upp1	uridine phosphorylase 1	NM_009477	22271	-1.465	11.02	0	-5.301	5.81	0	1.235	29.48	0.00176	28005	49267	7740	60822	41033	42045	38673	42488	28109	27822	28221	27869	7860	7682	7680	51641	46110	50219	59669	63395	59481
A_51_P481482	Dram1	DNA-damage regulated autophagy modulator 1	NM_027878	71712	-1.237	23.66	0.32195	-5.298	5.81	0	-1.13	50.1	0.63216	131	144	31	127	163	186	150	154	111	147	138	133	27	40	26	147	145	139	112	193	95
A_55_P2046348	Itpripl2	inositol 1,4,5-triphosphate receptor interacting protein-like 2	NM_001033380	319622	-3.864	2.59	0	-5.297	5.81	0	-1.917	7.45	0	198	238	145	124	766	724	778	797	208	194	195	196	158	150	128	251	227	236	118	127	127
A_66_P115034	Bend5	BEN domain containing 5	NM_026279	67621	-2.62	3.41	0	-5.292	5.81	0	-2.447	7.01	0	302	1093	150	447	791	788	797	789	258	287	345	325	151	159	139	1104	1089	1086	463	432	446
A_51_P279552	Cav2	caveolin 2	NM_016900	12390	-2.864	3.69	0.00014	-5.283	5.81	0	-1.194	35.96	0.51668	33	22	18	19	94	77	66	162	34	30	39	29	15	19	20	22	23	21	18	20	18
A_55_P2121408	Tpm2	tropomyosin 2, beta	NM_009416	22004	-4.755	2.38	0	-5.279	5.81	0	1.07	58.56	0.46124	2052	3421	1848	3662	9755	10186	8732	10438	1918	2092	2086	2117	1800	1928	1818	3585	3046	3667	3694	3650	3642
A_51_P424532	Vnn1	vanin 1	NM_011704	22361	1.499	10.87	0.00299	-5.278	5.81	0	1.668	8.98	0.00082	289	154	37	256	193	193	177	210	259	279	359	270	37	39	33	154	136	173	243	305	228
A_55_P2005600	Olfr376	olfactory receptor 376	NM_001172686	258924	-7.544	1.86	0	-5.276	5.81	0	-1.698	8.41	0.00011	28	39	40	23	212	216	187	238	28	33	28	24	38	39	45	39	41	37	22	23	23
A_55_P2152771	Lhfpl2	lipoma HMGIC fusion partner-like 2	NM_172589	218454	3.143	2.9	0	-5.265	5.81	0	2.058	7.29	2e-05	876	312	53	643	279	297	249	293	862	864	908	869	47	68	46	325	296	316	612	725	599
A_51_P151182	Ifi202b	interferon activated gene 202B	NM_011940	26388	-6.022	2.11	0	-5.257	5.81	0	1.026	65.84	0.90704	22	22	25	23	134	145	124	132	21	18	22	29	24	28	24	26	19	21	19	25	24
A_51_P286737	Ccl2	chemokine (C-C motif) ligand 2	NM_011333	20296	-3.67	2.77	0	-5.253	5.81	0	-1.711	8.47	0.0037	53	56	37	33	194	171	209	205	45	76	45	51	42	32	38	52	60	57	37	29	32
A_55_P2006698	Bmp1	bone morphogenetic protein 1	NR_033241	12153	-10.406	1.64	0	-5.245	5.81	0	-1.117	50.77	0.26218	408	286	809	256	4244	4037	4391	4313	428	417	388	399	859	773	797	285	286	288	291	213	272
A_55_P2165695	Gm11546	predicted gene 11546	CO425015	544807	-5.567	2.75	0.00078	-5.226	5.82	0.00179	-1.004	68.67	0.99563	29	22	31	22	161	136	76	408	29	21	46	25	55	24	22	22	18	26	24	19	23
A_55_P1974367	Fabp3	fatty acid binding protein 3, muscle and heart	NM_010174	14077	1.254	20.89	0.00105	-5.225	5.81	0	2.201	7.1	0	39174	34127	5981	75097	31250	31579	30421	31768	39089	39777	37318	40586	6207	5499	6269	34690	32890	34836	71983	75037	78407
A_55_P2015485	Ccdc19	coiled-coil domain containing 19	NM_027972	71870	-1.259	20.58	0.00219	5.21	5.81	0	1.18	38.56	0.02728	1032	901	6767	1064	1299	1332	1291	1275	972	1059	1004	1096	6821	6520	6968	966	815	931	1097	1093	1004
A_52_P561650	Vwa1	von Willebrand factor A domain containing 1	NM_147776	246228	3.064	2.91	0	5.209	5.81	0	1.081	56.55	0.3711	479	426	814	460	156	162	152	155	430	486	524	480	827	855	763	404	431	444	501	434	449
A_55_P1992976	A430089I19Rik	RIKEN cDNA A430089I19 gene	NM_177913	331195	-38.278	1.64	0	-5.207	5.81	0	-2.074	7.38	6e-05	60	130	443	63	2306	2395	2205	2323	56	67	59	59	416	449	465	135	131	125	60	85	48
A_51_P317640	Tgfb2	transforming growth factor, beta 2	NM_009367	21808	-2.887	3.11	0	-5.206	5.81	0	1.247	28.98	0.1387	102	32	57	40	294	289	298	296	89	91	125	107	52	71	49	29	34	34	43	35	43
A_55_P2027083	Kcnj10	potassium inwardly-rectifying channel, subfamily J, member 10	NM_001039484	16513	1.033	52.13	0.81211	5.187	5.81	0	-1.401	15.47	0.0048	284	413	1427	295	275	268	254	306	260	272	279	330	1453	1346	1484	451	348	450	316	283	287
A_51_P112308	1810011O10Rik	RIKEN cDNA 1810011O10 gene	NM_026931	69068	1.653	7.59	0.0014	5.178	5.81	0	-1.379	17.76	0.03676	82	59	257	43	50	51	46	53	71	90	83	86	270	278	226	68	43	69	40	45	43
A_55_P1960936					-8.411	1.66	0	-5.175	5.81	0	-1.266	25.34	0.00205	1375	1984	2235	1567	11564	11391	11322	11992	1282	1355	1367	1506	2323	2189	2194	2049	1890	2017	1645	1479	1583
A_55_P2133405	Dmkn	dermokine	NM_001166173	73712	4.31	2.48	0	-5.154	5.81	0	-1.454	12.65	0.00013	3782	770	170	529	877	853	886	893	3933	3908	3354	3969	172	179	160	820	717	775	507	567	517
A_55_P2003541	Nrcam	neuron-glia-CAM-related cell adhesion molecule	NM_176930	319504	-1.611	8.05	1e-05	-5.127	5.81	0	-1.523	10.74	9e-05	214	390	67	256	345	353	317	367	220	208	227	202	61	68	74	412	365	396	244	274	252
A_55_P2208961	4833419E13Rik	RIKEN cDNA 4833419E13 gene	AK014724	74579	1.55	10.32	0.0072	5.119	5.81	0	-1.127	49.19	0.52765	75	67	247	59	48	54	40	52	66	81	60	97	247	257	239	78	57	68	60	66	53
A_51_P322972	Hkdc1	hexokinase domain containing 1	NM_145419	216019	-1.098	40.88	0.19704	-5.094	5.81	0	-1.78	7.95	0	650	640	140	359	714	721	678	744	622	637	622	725	134	146	140	644	620	656	370	376	334
A_51_P145220	Nefm	neurofilament, medium polypeptide	NM_008691	18040	1.83	6.49	0.00731	-5.09	5.81	0	1.141	47.75	0.62764	320	91	34	103	175	207	156	165	343	355	215	400	42	33	30	107	65	106	96	122	95
A_55_P2002795	Dub1	deubiquitinating enzyme 1	NM_007887	13531	-24.644	1.64	0	-5.08	5.81	0	-1.803	7.88	0.00011	45	70	219	39	1115	1081	1115	1150	39	45	47	51	272	209	186	73	69	68	42	39	36
A_66_P138898	Sp8	trans-acting transcription factor 8	NM_177082	320145	-1.699	6.77	1e-05	-5.072	5.81	0	-1.963	7.4	0	152	115	51	59	259	275	244	258	144	158	150	158	46	60	49	122	106	118	62	59	55
A_55_P1977140					-1.951	4.97	0	5.069	5.81	0	-1.488	17.42	0.00113	200	348	1980	234	391	393	374	405	184	203	203	212	2020	1937	1983		315	385	230	266	209
A_51_P145220	Nefm	neurofilament, medium polypeptide	NM_008691	18040	1.823	6.62	0.00321	-5.066	5.81	0	1.103	53.51	0.69221	336	104	36	114	184	215	154	189	373	402	222	383	32	39	39	120	85	109	110	130	105
A_51_P485014	Hoxb1	homeobox B1	NM_008266	15407	-2.522	7.05	0.13069	-5.064	5.85	0.01011	1.073	58.71	0.93481	39	18	20	20	100	134	30	249	29		25	84	21	22	16	16	21	18	16	20	23
A_30_P01028489			chr8:124355710-124401160_R		1.15	33.14	0.24878	5.047	5.81	0	-2.691	6.99	0	79	146	348	54	69	61	77	70	77	79	78	83	342	340	363	144	136	159	52	68	45
A_55_P1985433	Nrg1	neuregulin 1	NM_178591	211323	-1.687	6.76	0	-5.036	5.81	0	-2.76	6.96	0	1571	3116	526	1129	2651	2623	2691	2639	1527	1623	1493	1646	521	581	482	3102	3118	3127	1123	1126	1138
A_51_P495269	Lor	loricrin	NM_008508	16939	-2.361	3.79	0	-5.027	5.81	0	-2.542	7	0	194	300	91	118	459	495	439	444	184	189	222	185	88	100	87	316	285	301	108	134	114
A_52_P315976	Tpm2	tropomyosin 2, beta	NM_009416	22004	-4.065	2.59	0	-5.023	5.81	0	1.061	60.09	0.64657	1097	1480	888	1571	4460	4299	4922	4192	1250	1002	1191	972	949	777	950	1518	1444	1481	1676	1474	1569
A_52_P194250	Ets1	E26 avian leukemia oncogene 1, 5' domain	NM_011808	23871	-1.865	5.89	0.00019	-5.008	5.81	0	-2.091	7.27	8e-05	130	97	48	46	242	267	227	234	107	117	171	131	51	52	42	91	87	114	45	48	45
A_51_P337230	Galnt14	UDP-N-acetyl-alpha-D-galactosamine:polypeptide N-acetylgalactosaminyltransferase 14	NM_027864	71685	-4.482	2.45	0	-5.006	5.81	0	-2.456	7.05	0	40	116	36	47	180	188	169	182	42	36	39	45	35	38	35	129	99	122	53	43	46
A_55_P2138500					-17.185	1.64	0	-5.005	5.81	0	-1.117	50.9	0.55577	35	65	122	58	609	587	644	598	33	48	34	29	107	144	117	72	57	66	51	68	57
A_51_P145220	Nefm	neurofilament, medium polypeptide	NM_008691	18040	1.672	8.14	0.00601	-4.988	5.81	0	1.176	40.1	0.43978	278	87	33	102	166	187	140	174	281	343	197	313	32	42	28	96	74	92	95	106	106
A_51_P376445	Rhox5	reproductive homeobox 5	NM_008818	18617	2.405	3.59	0	4.957	5.81	0	2.112	7.17	0	37053	28049	76369	59248	15405	15557	15619	15045	37228	36700	36095	38222	80608	76157	72555	29009	27304	27860	58392	58980	60390
A_55_P2007756	Krt16	keratin 16	NM_008470	16666	1.32	17.31	0.00186	4.954	5.81	0	-1.046	62.51	0.67155	376	340	1411	325	285	273	311	273	429	352	390	340	1358	1409	1470	334	350	337	341	305	331
A_55_P2004016	Crispld2	cysteine-rich secretory protein LCCL domain containing 2	NM_030209	78892	-4.585	2.68	0	-4.95	5.81	0	1.226	30.95	0.39922	92	154	85	188	421	708	304	346	99	75	98	98	83	81	92	161	142	159	193	179	194
A_52_P409833	Plat	plasminogen activator, tissue	NM_008872	18791	-2.234	4.07	1e-05	-4.946	5.81	0	-1.965	7.53	0.00012	79	88	36	45	176	178	175	174	72	70	86	89	39	38	31	70	97	100	42	52	41
A_52_P484956	Nnat	neuronatin	NM_010923	18111	-1.181	29.19	0.1031	-4.942	5.81	0	-4.771	6.92	0	557	1555	133	326	658	641	661	674	614	586	441	608	136	123	141	1555	1496	1615	340	338	302
A_51_P286737	Ccl2	chemokine (C-C motif) ligand 2	NM_011333	20296	-4.967	2.31	0	-4.92	5.81	0	-2.142	7.22	0	42	62	42	29	207	191	207	224	39	39	45	44	45	40	41	69	60	57	25	29	33
A_52_P290341	BC032203	cDNA sequence BC032203	NM_001100452	210982	-3.68	2.69	0	-4.906	5.81	0	-1.357	17.6	0.01183	253	281	190	207	930	906	975	910	224	318	223	257	182	193	193	285	274	284	220	224	180
A_55_P2068233	Phactr1	phosphatase and actin regulator 1	NM_001005748	218194	-1.874	5.71	0.00015	-4.902	5.81	0	-2.858	6.96	0	153	286	59	100	287	299	279	284	128	146	203	146	49	68	61	289	275	296	111	88	103
A_51_P430929	Fam20a	family with sequence similarity 20, member A	NM_153782	208659	2.735	3.22	0	4.9	5.81	0	3.092	6.96	0	428	59	767	181	156	153	146	171	394	440	425	455	795	792	716	58	62	55	151	210	186
A_51_P145220	Nefm	neurofilament, medium polypeptide	NM_008691	18040	1.819	6.49	0.00645	-4.897	5.81	0	1.126	50.45	0.65714	319	99	36	111	176	186	151	193	345	380	219	361	33	33	43	127	73	104	101	136	99
A_55_P2033780	Fabp3	fatty acid binding protein 3, muscle and heart	NM_010174	14077	1.232	23.59	0.0123	-4.881	5.81	0	2.012	7.33	0	62920	55260	10463	111168	51072	53987	46467	53103	60695	67522	56634	67526	10961	9935	10517	59186	52195	54623	105816	116657	111296
A_51_P258359	Hus1b	Hus1 homolog b (S. pombe)	NM_153072	210554	-2.884	3.14	0	-4.871	5.81	0	-1.87	7.75	0.0001	64	93	38	50	186	187	195	176	62	77	68	53	35	37	42	94	79	107	50	52	47
A_30_P01027067			chr13:98571741-98603323_R		1.487	12.14	0.04624	4.868	5.81	0	-1.58	10.47	0.03213	61	44	198	28	41	40	40	42	48	61	49	94	181	213	202	49	34	52	30	29	24
A_55_P2232988	Scube2	signal peptide, CUB domain, EGF-like 2	NM_020052	56788	1.684	6.93	0	-4.867	5.81	0	1.277	23.96	0.00135	1822	1163	222	1485	1082	1018	1129	1103	1753	1810	1969	1765	216	234	217	1229	1115	1148	1505	1434	1519
A_51_P286737	Ccl2	chemokine (C-C motif) ligand 2	NM_011333	20296	-4.387	2.49	0	-4.866	5.81	0	-1.679	8.5	0.0001	43	63	39	37	188	181	196	188	45	50	38	40	35	37	45	60	65	63	36	38	38
A_51_P431785	Myom2	myomesin 2	NM_008664	17930	-1.867	5.61	1e-05	4.852	5.81	0	1.805	7.92	3e-05	133	81	1203	146	248	244	249	251	123	165	120	128	1152	1280	1182	81	76	87	139	164	137
A_55_P2140592	Dmkn	dermokine	NM_001166173	73712	4.223	2.53	0	-4.848	5.81	0	-1.377	15.88	0.00135	2950	592	144	430	699	764	666	671	2984	3085	2547	3230	140	154	139	628	556	593	424	449	417
A_55_P2158072			ENSMUST00000107438		-6.061	2.01	0	-4.846	5.81	0	-1.095	54.34	0.39013	112	132	140	121	678	711	675	650	125	104	120	100	145	143	133	124	138	136	131	107	127
A_52_P51078	Ctsh	cathepsin H	NM_007801	13036	-1.347	15.79	0.00299	-4.844	5.81	0	1.261	26.73	0.02271	920	1712	256	2158	1239	1309	1216	1194	912	898	1062	822	246	279	244	1786	1582	1775	1971	2406	2118
A_55_P2110713	Anxa2	annexin A2	NM_007585	12306	-1.586	8.43	3e-05	-4.835	5.81	0	3.206	6.96	0	20794	8737	6820	28014	32973	33703	31786	33463	18658	21214	22495	20998	6652	7271	6560	9300	7555	9491	27505	29211	27362
A_52_P663413	P4ha2	procollagen-proline, 2-oxoglutarate 4-dioxygenase (proline 4-hydroxylase), alpha II polypeptide	NM_011031	18452	-1.316	16.78	0.00056	-4.834	5.81	0	-1.181	37.91	0.02729	5873	8512	1599	7205	7730	7582	8085	7536	5734	5881	5789	6097	1759	1443	1612	8438	8286	8822	7585	6769	7284
A_51_P145220	Nefm	neurofilament, medium polypeptide	NM_008691	18040	1.872	6.27	0.01092	-4.812	5.81	1e-05	1.187	40.71	0.55807	314	97	35	115	168	179	142	186	337	380	200	379	28	39	39	114	69	115	99	143	107
A_51_P112308	1810011O10Rik	RIKEN cDNA 1810011O10 gene	NM_026931	69068	1.426	13.24	0.00391	4.81	5.81	0	-1.414	14.48	0.00719	82	57	277	41	58	63	49	62	81	87	91	71	307	287	243	56	52	65	40	39	43
A_30_P01019687			chr8:124355710-124401160_R		1.099	41.85	0.63245	4.804	5.81	0	-2.613	7.03	3e-05	63	111	278	42	58	48	68	59	55	66	57	80	287	277	270	112	93	132	53	42	35
A_52_P382149	Cyp26a1	cytochrome P450, family 26, subfamily a, polypeptide 1	NM_007811	13082	1.031	52.63	0.84243	-4.803	5.81	0	1.11	51.53	0.4291	171	91	35	101	166	175	146	180	156	179	187	165	42	30	33	92	88	93	92	113	99
A_30_P01033174			chr6:31078802-31079644_R		-3.057	3.35	2e-05	-4.803	5.81	0	-1.036	64.22	0.90013	69	137	44	132	212	138	291	238	72	76	59	72	40	49	43	141	122	150	131	120	148
A_55_P2113091	Dub1a	deubiquitinating enzyme 1a	NM_201409	381944	-25.282	1.64	0	-4.8	5.81	0	-1.519	11.1	0.00582	28	45	149	30	716	783	622	753	28	24	37	27	142	167	140	40	45	52	29	29	32
A_52_P516409	Col4a6	collagen, type IV, alpha 6	NM_053185	94216	-5.123	2.21	0	-4.798	5.81	0	1.873	7.84	0.0001	23	50	24	93	117	119	118	113	23	22	25	21	27	22	24	57	42	52	85	84	113
A_55_P1966833	Xaf1	XIAP associated factor 1	NM_001037713	327959	1.78	6.21	2e-05	4.787	5.81	0	5.356	6.92	0	558	123	1502	658	314	312	303	326	594	591	466	594	1512	1572	1426	119	108	145	670	637	666
A_66_P111011	Gata3	GATA binding protein 3	NM_008091	14462	-4.836	2.37	0	-4.787	5.81	0	-1.42	14.74	0.00419	136	104	138	73	660	629	680	672	150	152	123	123	139	142	133	123	91	101	73	82	67
A_51_P505868	Lhfp	lipoma HMGIC fusion partner	NM_175386	108927	-5.203	2.22	0	-4.766	5.81	0	1.026	65.6	0.8112	66	78	73	80	346	325	370	344	64	72	60	71	72	77	69	80	81	74	78	79	83
A_55_P2039320	Zfp365	zinc finger protein 365	NM_178679	216049	1.836	5.69	0	4.763	5.81	0	-1.829	7.8	0	2683	2722	6961	1488	1462	1424	1583	1385	2450	2969	2676	2664	6706	7018	7168	2812	2549	2814	1356	1606	1513
A_51_P396000	Me3	malic enzyme 3, NADP(+)-dependent, mitochondrial	NM_181407	109264	-4.876	3.92	0.01964	-4.749	5.89	0.0215	-1.139	46.86	0.88597	25	23	26	20	122	252	24	301	26		28	22	25	30	23	20	24	26	19	23	19
A_51_P273679	Dmgdh	dimethylglycine dehydrogenase precursor	NM_028772	74129	6.295	1.94	0	-4.746	5.81	0	84.039	6.92	0	5156	110	173	9205	819	827	873	760	5020	4975	5464	5178	168	198	155	107	102	120	8893	9560	9175
A_52_P520607	Ankrd22	ankyrin repeat domain 22	NM_024204	52024	-8.332	1.93	0	-4.744	5.81	0.00012	-1.512	11.9	0.22814	33	35	58	23	276	288	267	273	59	27	35	22	100	47	42	44	34	29	24	20	26
A_55_P1979009	Gm14851	predicted gene 14851	NM_001177482	634825	1.06	48.24	0.78884	-4.73	5.81	0	-3.632	6.93	0	165	117	33	32	156	158	139	172	218	191	132	136	35	38	28	125	104	123	31	29	37
A_55_P2115318	Fmr1nb	fragile X mental retardation 1 neighbor	NM_174993	207854	1.995	4.85	0	-4.73	5.81	0	-4.007	6.92	0	5120	1726	542	431	2566	2613	2764	2339	5356	4995	5284	4863	535	553	540	1701	1783	1696	435	432	425
A_55_P2102988					-8.373	1.86	0	-4.722	5.81	0	-1.222	34.22	0.36799	27	40	48	33	225	243	181	261	28	36	21	25	52	53	40	47	32	41	28	40	31
A_55_P2137077			ENSMUST00000111366		-6.561	1.94	0	-4.721	5.81	0	1.007	68.32	0.97647	36	37	50	37	237	230	223	261	33	42	33	38	49	59	43	42	33	35	30	39	43
A_51_P236864	Parp8	poly (ADP-ribose) polymerase family, member 8	NM_001081009	52552	-2.211	4.25	3e-05	-4.709	5.81	0	-2.254	7.12	5e-05	90	187	42	83	198	189	207	198	74	84	111	93	35	52	41	205	175	183	73	97	81
A_55_P2144556	Flrt3	fibronectin leucine rich transmembrane protein 3	NM_001172160	71436	-1.301	17.58	0.00043	-4.698	5.81	0	-1.885	7.58	0	2824	4355	782	2311	3674	3652	3575	3800	2860	2771	2859	2808	756	799	792	4619	4113	4349	2350	2491	2107
A_30_P01032137			chr4:3752496-3752901_R		2.85	3.3	2e-05	4.696	5.81	0	-5.522	6.92	0	371	386	611	70	130	131	128	132	349	413	271	482	540	615	686	447	296	436	59	82	71
A_51_P501248	Sphk1	sphingosine kinase 1	NM_025367	20698	-2.337	3.7	0	-4.695	5.81	0	-2.395	7.05	0	526	1243	262	519	1230	1230	1230	1229	545	538	494	529	266	270	250	1315	1142	1280	526	473	561
A_55_P2204779	AU019990	expressed sequence AU019990	NR_033469	767814	-6.15	1.99	0	-4.694	5.81	0	-1.04	63.86	0.86358	35	37	46	36	214	234	204	206	36	35	32	37	41	61	38	37	31	44	39	39	30
A_51_P513311	Rxrg	retinoid X receptor gamma	NM_009107	20183	-5.643	2.07	0	-4.678	5.81	0	-16.76	6.92	0	82	807	99	48	462	461	454	471	73	79	88	89	110	98	90	756	821	847	45	53	46
A_30_P01018894			chr5:110891642-110918642_R		-5.782	2.07	0	-4.671	5.81	0	-1.053	62.02	0.79431	59	48	73	45	341	355	319	351	54	55	59	70	70	75	74	52	52	41	40	61	38
A_55_P1984262	Pdcl2	phosducin-like 2	NM_023508	79455	-1.042	50.92	0.83179	-4.657	5.81	0	6.555	6.92	0	243	52	54	343	253	285	210	271	269	236	246	223	49	68	48	58	49	50	301	416	322
A_52_P418489	Tinagl1	tubulointerstitial nephritis antigen-like 1	NM_023476	94242	-2.529	3.45	0	-4.637	5.81	0	1.751	8.17	1e-05	269	282	147	495	680	687	692	662	248	269	289	271	133	170	139	255	307	288	515	474	495
A_51_P505868	Lhfp	lipoma HMGIC fusion partner	NM_175386	108927	-5.951	2.07	0	-4.62	5.81	0	-1.147	44.95	0.32885	73	102	94	89	436	445	422	442	67	74	63	93	96	106	83	96	106	105	82	103	85
A_51_P142515	Antxr2	anthrax toxin receptor 2	NM_133738	71914	-3.668	2.69	0	-4.596	5.81	0	-1.386	16.5	0.00991	57	71	46	51	210	207	206	216	50	54	57	70	46	46	45	62	75	76	59	50	45
A_51_P145220	Nefm	neurofilament, medium polypeptide	NM_008691	18040	1.715	7.56	0.00731	-4.593	5.81	0	1.176	41.46	0.4797	281	93	36	109	164	181	142	170	297	346	191	318	32	40	36	111	71	100	104	128	97
A_51_P265806	Clca2	chloride channel calcium activated 2	NM_030601	80797	-4.992	2.94	0.00073	-4.581	5.86	0.00191	-1.568	10.06	0.34871	29	44	31	28	144	426	85	83	32	19	34	33	37	27	31	46	38	48	28	28	28
A_51_P145220	Nefm	neurofilament, medium polypeptide	NM_008691	18040	1.736	7.73	0.01219	-4.565	5.81	0	1.103	53.85	0.73145	303	97	38	107	174	181	135	216	308	358	202	378	33	43	40	120	79	97	103	125	96
A_66_P130485			ENSMUST00000075999		-7.966	2.04	0	-4.555	5.81	7e-05	-1.038	64	0.93046	50	56	87	54	395	416	371	399	91	28	63	37	91	88	82	46	63	62	49	63	51
A_55_P2178327	Tll1	tolloid-like	NM_009390	21892	-5.542	2.56	1e-05	-4.545	5.81	4e-05	-1.264	26.99	0.45662	29	28	35	22	160	98	159	261	43	22	26	27	42	32	33	25	28	31	26	21	20
A_52_P39314	Speer7-ps1	spermatogenesis associated glutamate (E)-rich protein 7, pseudogene 1	NR_001585	75858	-5.169	2.26	0	-4.539	5.81	0	-1.152	44.24	0.24472	22	24	25	21	113	112	107	121	23	25	21	19	23	28	24	28	24	21	19	22	22
A_51_P277006	Chst8	carbohydrate (N-acetylgalactosamine 4-0) sulfotransferase 8	NM_175140	68947	-2.162	4.24	0	-4.532	5.81	0	3.285	6.95	0	339	177	162	582	733	773	663	768	332	348	338	338	171	166	149	191	153	190	605	547	596
A_52_P204331	D630039A03Rik	RIKEN cDNA D630039A03 gene	NM_178727	242484	-5.796	2.08	0	-4.525	5.81	0	-1.41	15.62	0.02035	36	53	45	38	206	214	205	198	38	30	34	42	43	52	42	64	43	55	40	41	33
A_55_P1968898			ENSMUST00000105162		-3.878	2.65	0	-4.507	5.81	0	-1.426	13.38	0.00218	547	880	471	617	2121	1949	2233	2191	600	615	439	552	439	495	480	867	913	863	610	601	642
A_55_P1980426	Nnat	neuronatin	NM_010923	18111	-1.209	27.09	0.25201	-4.491	5.81	0	-4.809	6.92	0	442	1289	119	268	534	567	473	570	459	507	317	519	128	115	115	1324	1138	1422	264	322	227
A_55_P2048855	Sprr2a2	small proline-rich protein 2A2	NM_001164787	100303744	2.795	3.14	0	-4.483	5.81	0	-1.931	7.59	5e-05	538	123	43	64	192	202	194	181	554	503	597	503	44	48	38	146	121	106	56	72	64
A_52_P410685	Krt7	keratin 7	NM_033073	110310	-4.161	2.53	0	-4.47	5.81	0	2.452	7.05	0	128	105	119	258	531	564	484	549	119	122	129	142	111	136	111	114	91	112	251	281	242
A_51_P401504	Col9a2	collagen, type IX, alpha 2	NM_007741	12840	-10.838	1.64	0	-4.461	5.81	0	1.364	16.98	0.00041	237	999	576	1364	2570	2743	2525	2452	238	235	232	243	592	543	596	1041	893	1074	1344	1327	1422
A_55_P1993358	LOC664787	similar to Sp110 nuclear body protein	XR_030524	664787	-5.862	2.01	0	-4.456	5.81	0	-1.237	29.27	0.00437	105	76	138	62	617	593	638	620	102	102	116	102	140	139	136	72	79	79	65	58	62
A_51_P286737	Ccl2	chemokine (C-C motif) ligand 2	NM_011333	20296	-4.093	2.57	0	-4.455	5.81	0	-1.45	13.15	0.00257	40	51	37	35	165	177	161	158	38	47	35	43	35	40	36	45	58	50	36	36	33
A_55_P2087414	Sema3e	sema domain, immunoglobulin domain (Ig), short basic domain, secreted, (semaphorin) 3E	NM_011348	20349	-2.971	3.23	1e-05	-4.453	5.81	0	1.026	65.64	0.9224	93	225	62	231	277	266	265	302	74	92	78	143	56	59	73	253	210	214	238	219	236
A_55_P1958537	Mtap6	microtubule-associated protein 6	NM_001043355	17760	-1.653	7.46	1e-05	-4.447	5.81	0	-1.382	15.37	0.00091	1465	563	545	407	2423	2273	2501	2501	1421	1570	1309	1578	486	563	591	576	548	565	421	410	391
A_55_P1963573	Gm11595	predicted gene 11595	NM_001126322	100040276	-5.941	2.03	0	-4.445	5.81	0	-1.27	28.05	0.15022	35	51	47	40	207	214	191	216	40	34	33	33	53	43	45	49	52	52	46	28	49
A_51_P144319	Efna5	ephrin A5	NM_207654	13640	-2.033	4.76	0	-4.431	5.81	0	-1.221	32.08	0.05315	279	133	128	109	568	538	612	556	277	270	325	250	119	126	140	122	144	135	114	100	114
A_52_P586928	Pdyn	prodynorphin	ENSMUST00000028883	18610	-6.795	1.94	0	-4.425	5.81	0	-9.57	6.92	0	171	1735	263	181	1165	1209	1138	1148	173	144	223	155	281	241	269	1715	1653	1844	194	183	168
A_30_P01032481			chrX:123303474-123305531_F		-6.006	2.16	0	-4.421	5.81	0	-1.365	18.99	0.08365	24	35	33	26	147	129	182	134	26	26	22	23	38	33	30	46	34	28	25	22	31
A_55_P2151822	Plxnd1	plexin D1	NM_026376	67784	-2.038	4.72	0	-4.42	5.81	0	-1.187	37.67	0.08071	337	599	155	505	687	630	721	712	333	369	351	299	151	148	168	629	523	653	512	502	500
A_55_P2019113	Apol7b	apolipoprotein L 7b	NM_001024848	278679	-6.007	2.01	0	-4.42	5.81	0	-1.179	38.51	0.0509	177	185	241	157	1065	1083	1047	1065	160	178	170	203	247	248	228	182	181	193	170	147	155
A_51_P286737	Ccl2	chemokine (C-C motif) ligand 2	NM_011333	20296	-4.74	2.39	0	-4.411	5.81	0	-1.757	8.24	0.00012	34	59	36	33	161	165	151	167	31	40	35	31	35	42	33	58	56	62	39	29	33
A_55_P1970329	Gm10696	predicted gene 10696	NM_001146107	100043188	-6.134	2.01	0	-4.408	5.81	0	-1.014	67.35	0.92655	38	34	53	33	233	251	212	238	40	41	39	33	54	56	49	35	34	32	39	29	32
A_51_P307964	Krt13	keratin 13	NM_010662	16663	-1.022	54.07	0.88221	4.406	5.81	0	-1.314	20.86	0.01805	149	167	673	127	153	151	156	151	152	171	119	161	693	622	706	176	148	178	132	125	125
A_55_P2032192	Tpm1	tropomyosin 1, alpha	NM_001164249	22003	-4.094	2.51	0	-4.402	5.81	0	-1.666	8.64	0	1681	2074	1563	1245	6882	6789	6983	6876	1614	1689	1814	1615	1548	1635	1510	1924	2164	2142	1224	1263	1247
A_51_P201785	Morn5	MORN repeat containing 5	NM_029309	75495	2.721	3.21	0	4.394	5.81	0	1.591	10.13	0.00066	215	134	347	214	79	80	78	79	228	230	189	215	359	342	341	147	115	144	175	241	232
A_55_P2059765			ENSMUST00000098351		-3.245	2.94	0	-4.384	5.81	0	-1.682	8.51	0.00035	44	80	33	48	144	153	122	160	38	41	46	54	31	36	32	81	76	85	47	50	46
A_55_P2175822					-21.966	1.64	0	-4.382	5.81	0	-1.025	66.01	0.89891	52	64	262	63	1149	1212	1040	1203	47	46	61	56	250	286	252	54	71	70	55	61	74
A_51_P483544	Aass	aminoadipate-semialdehyde synthase	NM_013930	30956	-2.371	3.75	0	-4.381	5.81	0	-3.656	6.93	0	378	4138	205	1132	897	924	819	954	390	364	398	363	190	240	189	4278	4098	4043	1117	1162	1117
A_51_P302377	Fgfbp1	fibroblast growth factor binding protein 1	NM_008009	14181	14.508	1.64	0	4.378	5.81	0	5.662	6.92	0	1527	222	461	1258	105	114	93	109	1502	1506	1709	1408	437	488	459	239	214	215	1101	1464	1236
A_51_P183051	Upb1	ureidopropionase, beta	NM_133995	103149	-1.54	9.33	4e-05	-4.37	5.81	0	1.19	37.32	0.04682	331	245	117	292	510	492	514	524	320	325	313	369	117	121	112	262	235	239	310	313	256
A_55_P2016852	Zyx	zyxin	NM_011777	22793	1.308	17.54	0.00088	-4.364	5.81	0	1.528	10.71	3e-05	20859	9086	3653	13883	15942	15120	17101	15670	21069	21146	19724	21542	3816	3481	3669	9283	8644	9349	15335	12785	13648
A_55_P2018929	Spns2	spinster homolog 2 (Drosophila)	NM_153060	216892	-3.77	2.8	0.00095	-4.363	5.81	0.0007	-2.184	7.63	0.04369	96	265	83	121	362	359	357	371	76	86	79	164	79	92	78	285	244	267	183	52	188
A_30_P01018479			chr13:78341864-78375825_F		-3.942	3.44	0.00264	-4.356	5.87	0.00258	-1.011	67.84	0.98731	25	22	22	22	97	192	31	154	29	24	23	23	24	21	22	22	24	20	24	19	23
A_55_P1975155	Galnt6	UDP-N-acetyl-alpha-D-galactosamine:polypeptide N-acetylgalactosaminyltransferase 6	NM_001161767	207839	-5.172	2.27	0	-4.346	5.81	0	-2.046	7.27	0	1230	3032	1463	1482	6360	6454	5835	6830	1236	1299	1041	1367	1373	1537	1486	3188	2818	3101	1491	1496	1459
A_52_P330395	Farp1	FERM, RhoGEF (Arhgef) and pleckstrin domain protein 1 (chondrocyte-derived)	NM_134082	223254	-1.798	5.88	0	-4.34	5.81	0	1.092	54.64	0.26999	1480	1358	613	1482	2661	2530	2792	2669	1527	1421	1409	1570	636	634	571	1421	1319	1335	1616	1403	1435
A_52_P573255	Cdc42ep1	CDC42 effector protein (Rho GTPase binding) 1	NM_027219	104445	-1.028	52.85	0.731	-4.338	5.81	0	-1.647	8.81	0	1078	877	256	533	1108	1140	1155	1033	1054	1114	1083	1061	261	268	238	893	822	920	545	513	541
A_55_P2043486	Msx2	homeobox, msh-like 2	NM_013601	17702	-2.055	4.53	0	-4.323	5.81	0	1.36	16.89	0.00014	340	369	162	502	699	694	678	726	353	329	357	322	155	163	166	376	385	348	517	478	511
A_30_P01018749			chr1:85117750-85129200_F		-5.247	2.19	0	-4.317	5.81	0	-1.349	19.53	0.05042	53	41	64	31	277	298	261	275	51	53	52	55	53	80	63	36	37	53	28	35	30
A_55_P1955583	BC061212	cDNA sequence BC061212	NM_198667	381724	-18.062	1.64	0	-4.313	5.81	0	-1.35	18.37	0.00271	45	56	187	42	806	821	782	816	40	48	48	43	188	188	185	54	57	59	41	48	37
A_30_P01026968			chr1:52706748-52712402_R		2.835	3.41	0.00026	4.31	5.81	2e-05	2.492	7.08	0.00134	294	140	448	349	104	95	130	91	361	238	357	245	530	317	533	122	180	125	401	252	420			-1
A_51_P505868	Lhfp	lipoma HMGIC fusion partner	NM_175386	108927	-4.957	2.43	0	-4.308	5.81	0	-1.037	63.95	0.85264	67	79	77	77	333	342	327	332	64	58	59	94	72	84	77	81	75	83	68	84	79
A_55_P1953851	Stk39	serine/threonine kinase 39, STE20/SPS1 homolog (yeast)	NM_016866	53416	-3.465	2.74	0	-4.297	5.81	0	-1.64	9.15	0.00041	59	160	48	97	205	206	189	223	53	65	62	57	45	56	43	171	158	151	83	109	102
A_55_P1971010	Gzme	granzyme E	NM_010373	14942	-3.852	2.63	1e-05	-4.297	5.81	1e-05	1.277	28.97	0.31738	33	26	29	33	125	129	114	134	35	31	29	37	33	22	33	20	32	28	42	22	41
A_55_P2052924	Sepw1	selenoprotein W, muscle 1	NM_009156	20364	-1.613	7.81	0	-4.296	5.81	0	1.146	44.26	0.04048	7567	7659	2841	8775	12207	12526	11831	12275	7064	7537	7757	7939	2956	2688	2887	7784	7342	7861	9222	8481	8638
A_55_P1999756			NAP113099-1		-18.737	1.64	0	-4.291	5.81	0	-1.017	66.97	0.93361	43	51	186	50	798	828	747	821	44	35	49	44	160	236	170	50	49	53	46	54	51
A_51_P505868	Lhfp	lipoma HMGIC fusion partner	NM_175386	108927	-5.013	2.32	0	-4.289	5.81	0	1.02	66.62	0.89998	64	79	74	80	319	339	285	338	69	65	56	66	69	85	71	81	77	78	74	92	76
A_52_P463977	Tmem140	transmembrane protein 140	NM_197986	68487	-1.896	5.55	0.00011	-4.275	5.81	0	-1.309	22.29	0.06357	65	78	29	60	123	128	116	126	70	80	59	54	28	33	26	86	66	83	54	68	57
A_66_P118600	Lama1	laminin, alpha 1	NM_008480	16772	-1.663	7.41	1e-05	-4.269	5.81	0	-1.671	8.54	1e-05	48299	76666	18819	45875	80335	82297	81939	76884	52856	51102	40754	49435	18383	18419	19683	78666	75151	76221	47910	44323	45465
A_55_P2235958			ENSMUST00000079186		-6.318	2.01	0	-4.253	5.81	0	-1.187	38.95	0.26896	33	37	48	31	206	209	180	232	35	27	35	34	45	56	45	42	40	30	27	33	33
A_55_P2006255	Txnip	thioredoxin interacting protein	NM_001009935	56338	-7.156	1.89	0	-4.251	5.81	0	2.649	6.98	0	850	1141	1430	3021	6080	6661	5562	6067	921	900	684	919	1399	1471	1422	1157	1090	1177	2988	2922	3159
A_55_P2090359	Plcd4	phospholipase C, delta 4	NM_148937	18802	1.703	6.72	1e-05	4.244	5.81	0	-1.845	7.81	0	145	94	362	51	85	83	87	86	151	150	150	131	354	376	358	87	93	102	48	59	46
A_51_P420400	Lef1	lymphoid enhancer binding factor 1	NM_010703	16842	3.977	2.59	0	-4.237	5.81	0	-7.042	6.92	0	658	2369	39	336	165	173	154	170	604	655	780	607	34	48	37	2289	2466	2356	348	326	335
A_55_P2020371	Gm11543	predicted gene 11543	XM_975056	665174	-5.672	2.45	0	-4.236	5.81	4e-05	1.052	61.61	0.89158	56	56	75	59	317	310	318	324	55	35	48	106	84	65	77	56	62	51	55	57	66
A_51_P383991	2011-09-04	septin 4	NM_011129	18952	-3.778	2.68	0	-4.228	5.81	0	1.682	8.85	0.00564	122	96	109	162	462	466	409	519	101	130	122	140	146	106	85	108	80	103	166	174	147
A_52_P292481	Lce1h	late cornified envelope 1H	NM_026335	67718	-4.082	2.59	0	-4.226	5.81	0	-1.111	52.82	0.56543	24	25	24	23	99	102	87	110	25	22	23	28	23	22	25	29	24	23	18	31	22
A_55_P2121608	Sox4	SRY-box containing gene 4	ENSMUST00000067230	20677	-2.173	4.15	0	-4.22	5.81	0	-3.551	6.93	0	2490	4244	1282	1195	5410	5235	5616	5386	2478	2415	2728	2356	1312	1210	1327	4224	4264	4243	1154	1268	1165
A_51_P286737	Ccl2	chemokine (C-C motif) ligand 2	NM_011333	20296	-4.73	2.45	0	-4.217	5.81	0	-1.529	10.78	0.00423	36	53	41	35	172	169	175	172	35	45	39	28	36	40	46	52	57	52	32	35	39
A_55_P2002903	Smoc2	SPARC related modular calcium binding 2	NM_022315	64074	-1.741	7.8	0.0171	-4.214	5.81	1e-05	-1.212	33.74	0.47619	65	57	27	47	113	102	91	155	51	94	67	55	25	37	21	64	50	59	44	49	49
A_55_P2031631	Igf1	insulin-like growth factor 1	NM_010512	16000	1.217	25.4	0.2825	-4.212	5.81	0	-1.77	8.19	0.00399	198	255	39	144	163	182	141	167	190	179	214	211	57	33	31	274	236	257	153	160	122
A_51_P420547	Clic5	chloride intracellular channel 5	NM_172621	224796	-2.106	4.49	9e-05	-4.208	5.81	0	-1.404	15	0.041	73	274	36	195	153	153	155	150	63	74	70	85	30	51	31	292	254	279	192	219	177
A_51_P145220	Nefm	neurofilament, medium polypeptide	NM_008691	18040	1.96	5.46	0.00092	-4.202	5.81	0	1.161	43.78	0.48867	294	85	36	99	150	169	126	159	311	322	212	349	40	37	31	100	65	95	87	113	99
A_51_P338072	Myh4	myosin, heavy polypeptide 4, skeletal muscle	NM_010855	17884	-3.41	2.9	0	-4.198	5.81	0	-1.648	9.32	0.00526	74	54	60	33	253	329	224	221	77	63	71	88	58	66	58	56	49	57	35	39	26
A_51_P438805	Txnip	thioredoxin interacting protein	NM_001009935	56338	-7.46	1.71	0	-4.189	5.81	0	2.977	6.96	0	5134	6641	9141	19767	38298	38008	38764	38127	5250	5082	5010	5195	9490	8393	9591	7023	5612	7429	20615	18488	20266
A_55_P2175180	Gm2379	predicted gene 2379	AK033636	100039704	-1.045	50.3	0.75808	4.188	5.81	0	4.622	6.92	0	120	50	524	233	125	123	133	119	106	106	135	135	521	494	558	53	49	49	238	198	269
A_55_P2181341	Ecel1	endothelin converting enzyme-like 1	NM_021306	13599	-10.58	1.64	0	-4.183	5.81	0	-3.128	6.96	0	117	234	297	75	1243	1286	1133	1318	111	123	122	114	268	348	282	247	202	258	74	70	82
A_55_P1969392	Rpl39l	ribosomal protein L39-like	NM_026594	68172	-6.948	1.86	0	-4.182	5.81	0	-1.306	22.44	0.0132	1676	8221	2784	6294	11642	11351	12299	11303	1582	1733	1839	1564	2972	2639	2751	8810	7447	8468	5580	7442	6004
A_51_P505868	Lhfp	lipoma HMGIC fusion partner	NM_175386	108927	-3.557	3.06	0.00028	-4.176	5.81	0.00018	-1.237	29.74	0.55879	79	77	68	62	283	244	322	287	54	68	61	179	66	81	58	81	75	75	59	70	58
A_52_P605517	Phactr1	phosphatase and actin regulator 1	NM_001005748	218194	-1.927	5.39	2e-05	-4.175	5.81	0	-2.892	6.96	0	76	156	35	54	147	175	126	144	72	82	75	77	31	41	35	153	149	167	60	48	55
A_55_P1979833	Cited1	Cbp/p300-interacting transactivator with Glu/Asp-rich carboxy-terminal domain 1	NM_007709	12705	5.886	2.01	0	-4.174	5.81	0	11.35	6.92	0	17531	1873	714	21257	2978	3082	2877	2980	17584	18767	15938	17958	721	709	711	1928	1852	1840	20971	22203	20629
A_51_P505868	Lhfp	lipoma HMGIC fusion partner	NM_175386	108927	-5.324	2.27	0	-4.172	5.81	0	-1.064	59.86	0.74027	65	93	83	88	346	341	352	346	55	83	57	69	68	96	88	96	94	90	79	103	83
A_55_P2029111			AK040829		-11.323	1.64	0	-4.171	5.81	0	-7.834	6.92	0	44	330	120	42	500	512	495	494	41	49	34	56	127	120	114	356	317	319	40	53	36
A_55_P2104327	Pxdn	peroxidasin homolog (Drosophila)	NM_181395	69675	-2.207	3.97	0	-4.142	5.81	0	1.05	61.72	0.46223	1629	2650	868	2784	3595	3550	3667	3569	1679	1588	1590	1659	867	857	880	2746	2574	2633	2973	2611	2779
A_55_P2109655			ENSMUST00000159524		-5.405	2.21	0	-4.139	5.81	0	-1.093	55.4	0.6034	52	38	67	35	279	303	256	280	56	47	59	46	64	68	71	32	49	37	35	31	41
A_51_P253547	Ctsl	cathepsin L	NM_009984	13039	-2.176	4.08	0	-4.134	5.81	0	-1.427	13.18	1e-05	46566	56204	24514	39384	101350	105687	97827	100690	46514	45535	48063	46188	23971	25606	24001	56497	56466	55653	39237	40538	38406
A_51_P428578	Fam134b	family with sequence similarity 134, member B	NM_025459	66270	-1.735	6.61	1e-05	-4.127	5.81	0	1.387	15.79	0.00131	464	366	195	507	805	868	743	808	445	492	420	504	187	199	199	390	333	377	476	557	492
A_52_P94830	Galntl1	UDP-N-acetyl-alpha-D-galactosamine:polypeptide N-acetylgalactosaminyltransferase-like 1	NM_001081421	108760	-3.551	2.68	0	-4.123	5.81	0	-2.189	7.12	0	129	196	111	89	460	462	435	483	120	136	130	131	116	113	106	192	188	207	89	85	95
A_55_P1958532	Hr	hairless	NM_021877	15460	1.032	52.25	0.70848	4.111	5.81	0	-1.048	62.1	0.58218	585	543	2330	519	567	574	536	593	537	582	645	581	2299	2469	2230	521	569	542	519	515	522
A_55_P1979007	Defa-rs1	defensin, alpha, related sequence 1	NM_007844	13218	1.017	54.79	0.91961	-4.107	5.81	0	-3.96	6.93	0	134	111	32	28	132	139	118	139	122	137	133	144	32	36	29	124	91	122	24	31	29
A_55_P2144256	Usp17l5	ubiquitin specific peptidase 17-like 5	NM_010089	13532	-3.051	3.49	0.00065	-4.105	5.81	0.00015	-1.293	24.18	0.44887	76	47	57	37	233	285	196	227	51	153	53	82	59	62	50	43	60	41	36	37	37
A_52_P304720	Crlf1	cytokine receptor-like factor 1	NM_018827	12931	-2.463	4.05	0.0003	-4.104	5.81	1e-05	-2.594	6.99	0.00033	81	76	48	29	199	202	179	218	71	121	51	98	47	56	43	85	69	75	28	29	31
A_55_P2065294			ENSMUST00000112407		-2.562	3.66	1e-05	-4.098	5.81	0	1.081	57.27	0.69442	89	54	55	58	227	192	254	239	73	92	82	112	49	64	54	58	45	60	52	62	62
A_55_P1967196	Lamb3	laminin, beta 3	NM_008484	16780	2.349	3.69	0	4.082	5.81	0	3.26	6.95	0	447	152	777	495	190	196	190	186	464	433	454	438	715	792	828	173	142	142	514	510	462
A_30_P01022641			chr17:012941161-012944859		1.726	8.78	0.02123	-4.076	5.82	2e-05	-1.725	8.25	0.03041	182	106	26	61	106	64	121	153	255	175	142	174	28	26	24	100	107	112	58	64	62
A_51_P380005	Galnt3	UDP-N-acetyl-alpha-D-galactosamine:polypeptide N-acetylgalactosaminyltransferase 3	NM_015736	14425	-2.466	3.69	0	-4.069	5.81	0	-1.983	7.44	0.00011	215	678	130	342	530	475	599	523	220	187	241	214	122	157	115	716	712	611	298	416	323
A_51_P417720	Itga11	integrin alpha 11	NM_176922	319480	-3.769	2.67	0	-4.066	5.81	0	-1.434	14.02	0.00808	40	69	37	48	150	143	149	157	45	37	45	34	32	40	39	72	59	78	47	53	45
A_55_P2158176	Clca4	chloride channel calcium activated 4	NM_139148	229927	-3.697	2.67	0	-4.064	5.81	0	-3.116	6.96	0	263	821	239	263	971	998	911	1007	240	244	309	263	242	257	219	799	832	831	290	251	251
A_55_P1983448	S100a4	S100 calcium binding protein A4	NM_011311	20198	-1.775	6.13	0.00026	-4.063	5.81	0	-2.296	7.15	2e-05	219	79	96	35	389	388	411	370	216	213	244	206	104	100	85	72	68	103	36	39	30
A_55_P1985693	Fhdc1	FH2 domain containing 1	NM_001033301	229474	-1.199	26.85	0.0427	-4.056	5.81	0	-1.615	9.22	6e-05	295	476	87	295	353	384	319	360	274	321	290	296	82	98	83	516	440	477	313	292	281
A_55_P2110925	Flrt3	fibronectin leucine rich transmembrane protein 3	NM_001172160	71436	-1.178	28.9	0.05813	-4.054	5.81	0	-1.952	7.43	0	874	1430	254	733	1030	1061	951	1082	854	895	818	931	241	283	241	1540	1328	1430	716	810	678
A_55_P2017977	Gm525	predicted gene 525	NM_001033266	217071	-4.382	2.45	0	-4.052	5.81	0	1.262	25.72	0.00216	1076	1550	1163	1956	4714	4429	4881	4847	1090	1117	1041	1057	1120	1113	1263	1472	1559	1621	1872	1990	2009
A_55_P2211164	5330406M23Rik	RIKEN cDNA 5330406M23 gene	AK017236	76671	-2.931	3.5	1e-05	-4.05	5.82	0	1.103	52.92	0.67545	114	176	82	194	333	214	474	364	116	118	116	106	81	82	83	173	165	190	193	175	216
A_51_P468464	Gdpd5	glycerophosphodiester phosphodiesterase domain containing 5	NM_201352	233552	-1.983	4.84	0	-4.05	5.81	0	-2.051	7.27	0	924	1518	453	740	1833	1920	1719	1865	907	868	981	945	459	452	446	1431	1604	1525	781	692	751
A_55_P2031631	Igf1	insulin-like growth factor 1	NM_010512	16000	1.331	16.88	0.05712	-4.048	5.81	0	-1.794	8.03	0.00103	218	271	41	151	164	173	140	181	223	217	215	218	55	32	38	302	248	266	159	163	133
A_51_P204924	1700016M24Rik	RIKEN cDNA 1700016M24 gene	NM_001177437	69439	1.054	48.56	0.67003	4.046	5.81	0	1.674	8.93	0.00012	167	114	640	191	158	172	158	146	155	177	175	161	621	631	670	128	96	121	210	170	195
A_51_P248865	Foxf2	forkhead box F2	NM_010225	14238	1.84	5.99	0.0003	-4.044	5.81	0	-1.251	29.75	0.15319	159	94	21	76	86	98	79	84	131	153	173	185	20	22	22	111	73	103	70	85	73
A_30_P01018286			chr3:37606942-37610130_F		1.749	6.73	0.00031	-4.042	5.81	0	8.181	6.92	0	212	37	30	299	121	118	119	128	207	244	165	245	27	29	35	37	32	41	317	273	309
A_51_P180974	Prkcdbp	protein kinase C, delta binding protein	NM_028444	109042	-3.903	2.61	0	-4.039	5.81	0	-2.312	7.06	0	97	107	94	46	378	377	376	382	91	114	82	105	89	105	88	106	108	107	50	43	46
A_55_P2059412	Ghr	growth hormone receptor	NM_001048178	14600	-2.684	3.38	0	-4.038	5.81	0	1.131	47.2	0.2983	92	135	61	152	247	262	233	246	73	94	99	105	60	67	57	141	127	136	159	148	150
A_30_P01022565			chr4:3752496-3752901_R		2.416	3.8	0	4.038	5.81	0	-3.828	6.93	0	148	164	247	43	61	61	64	58	149	156	116	178	220	254	270	187	145	162	39	46	44
A_55_P2118173	Igf2	insulin-like growth factor 2	NM_010514	16002	-4.049	2.64	0	-4.037	5.81	0	1.725	8.57	0.00343	46	53	46	91	186	181	185	191	55	44	56	33	49	42	48	52	56	50	100	72	105
A_55_P2002018					-3.977	2.69	0	-4.034	5.81	1e-05	-1.732	8.7	0.01423	38	50	38	29	152	155	146	155	44	47	42	25	38	44	32	39	58	57	29	35	24
A_52_P128134	Foxd1	forkhead box D1	NM_008242	15229	-3.41	2.82	0	-4.015	5.81	0	1.317	22.46	0.06618	48	37	41	48	165	195	156	147	50	44	53	46	41	44	39	39	33	39	57	53	37
A_55_P1954758	Prickle1	prickle homolog 1 (Drosophila)	NM_001033217	106042	-1.64	7.4	0	-4.005	5.81	0	-2.071	7.26	0	1354	1600	555	773	2221	2182	2271	2211	1320	1353	1462	1288	546	581	538	1701	1636	1472	838	724	761
A_66_P114381	Ypel2	yippee-like 2 (Drosophila)	NM_001005341	77864	-2.008	4.88	0	-4.002	5.81	0	1.294	22.33	0.01341	236	322	118	417	474	473	474	475	206	234	286	224	115	129	111	314	320	334	427	386	441
A_52_P591310	Hoxd13	homeobox D13	NM_008275	15433	-2.668	3.41	0	-3.997	5.81	0	-2.223	7.1	0	97	113	65	51	260	265	282	235	81	101	113	98	63	64	69	107	116	115	55	50	47
A_55_P2135769			AK076616		-2.41	4.56	0.00545	-3.993	5.81	0.00026	-1.75	8.19	0.08399	79	55	48	31	190	208	169	195	63	119	132	39	46	54	44	56	59	50	34	29	31
A_52_P232830	Ets1	E26 avian leukemia oncogene 1, 5' domain	NM_011808	23871	-2.045	4.65	1e-05	-3.992	5.81	0	-1.67	8.97	0.0003	244	228	125	136	500	501	463	539	241	256	224	258	130	110	138	246	210	229	168	123	123
A_51_P372456	Wdr86	WD repeat domain 86	NM_001081441	269633	-1.268	19.74	0.00066	3.991	5.81	0	-2.808	6.96	0	1281	6527	6485	2325	1625	1675	1622	1579	1280	1280	1248	1317	6427	6408	6622	6867	6287	6443	2523	2150	2316
A_55_P2028721	Rnf130	ring finger protein 130	NM_021540	59044	-1.88	5.36	0	-3.978	5.81	0	-1.085	55.77	0.30727	1657	1860	783	1714	3115	3238	2977	3134	1577	1640	1857	1568	813	773	763	1806	1949	1826	1785	1596	1767
A_51_P501897	Pitx2	paired-like homeodomain transcription factor 2	NM_001042502	18741	-2.132	4.52	0.00019	-3.977	5.81	0	-1.52	11.7	0.02286	56	69	30	46	119	125	122	110	51	65	62	46	37	30	24	66	57	88	52	42	44
A_52_P579531	Pdlim3	PDZ and LIM domain 3	NM_016798	53318	-5.393	2.25	0	-3.97	5.81	0	-2.842	6.97	1e-05	89	328	121	115	482	479	439	532	80	84	84	112	111	150	108	359	306	321	124	136	91
A_55_P2145389	Flrt3	fibronectin leucine rich transmembrane protein 3	NM_001172160	71436	-1.162	31.36	0.13718	-3.97	5.81	0	-2.028	7.34	0	614	894	180	441	713	740	656	747	575	606	714	571	180	196	164	901	932	852	402	507	421
A_51_P286737	Ccl2	chemokine (C-C motif) ligand 2	NM_011333	20296	-5.126	2.25	0	-3.97	5.81	3e-05	-1.155	47.2	0.62079	33	64	43	55	171	162	167	184	32	32	38	32	36	43	52	54	66	73	38	47	95
A_30_P01018097			chr16:9158862-9162427_F		3.766	2.68	0	3.968	5.81	0	1.263	27.26	0.08118	463	145	488	183	123	137	106	127	471	526	401	462	494	538	436	163	124	150	163	204	183
A_51_P480202	Dlx2	distal-less homeobox 2	NM_010054	13392	-1.951	5.2	6e-05	-3.967	5.81	0	-1.604	9.89	0.00206	49	40	24	25	96	99	92	98	41	52	46	60	24	25	24	32	43	45	22	24	28
A_51_P471791	St8sia6	ST8 alpha-N-acetyl-neuraminide alpha-2,8-sialyltransferase 6	NM_145838	241230	1.111	39.41	0.42211	-3.965	5.81	0	2.338	7.07	0	187	63	42	147	168	160	191	156	156	179	215	205	40	49	40	62	60	68	132	163	148
A_30_P01022071			chr13:31736054-31781679_F		4.167	2.56	0	3.964	5.81	0	-2.252	7.1	0	595	506	566	225	143	157	125	148	559	657	525	648	516	604	581	559	466	496	213	232	230
A_51_P505868	Lhfp	lipoma HMGIC fusion partner	NM_175386	108927	-4.96	2.32	0	-3.96	5.81	0	-1.079	56.91	0.47797	59	74	74	69	294	297	298	286	55	56	57	71	68	81	74	79	71	74	69	67	72
A_55_P2163812	2011-09-04	septin 4	NM_011129	18952	-3.276	2.9	0	-3.956	5.81	0	1.54	11.38	0.01901	59	54	49	83	195	217	166	205	54	71	54	60	46	60	43	59	43	63	68	99	86
A_55_P1984406	Lrrk2	leucine-rich repeat kinase 2	NM_025730	66725	-4.135	2.56	0	-3.953	5.81	0	-4.845	6.92	0	51	142	54	29	212	218	193	226	50	58	55	43	48	70	46	124	162	142	28	29	31
A_55_P2085984	Igf1	insulin-like growth factor 1	NM_010512	16000	1.268	20.5	0.01094	-3.95	5.81	0	-1.567	10.08	0.00013	176	233	35	149	139	146	129	142	170	168	201	167	33	36	37	241	235	223	130	161	157
A_65_P11011	Gcnt3	glucosaminyl (N-acetyl) transferase 3, mucin type	NM_028087	72077	1.771	6.35	1e-05	3.932	5.81	0	1.101	53.22	0.38758	140	58	310	63	79	86	77	74	121	150	156	134	334	298	300	63	56	54	58	69	63
A_55_P1957114			NAP113099-1		-12.613	1.64	0	-3.927	5.81	0	1.026	65.66	0.88203	70	70	224	71	878	922	796	921	78	65	77	60	234	256	186	62	73	74	72	68	74
A_51_P505868	Lhfp	lipoma HMGIC fusion partner	NM_175386	108927	-4.766	2.41	0	-3.927	5.81	0	-1.043	62.99	0.768	64	84	77	80	303	311	301	295	57	76	56	68	70	77	85	80	89	81	85	83	73
A_30_P01032144			chr13:98571741-98603323_R		1.275	20.73	0.0604	3.924	5.81	0	-1.08	57.19	0.63472	34	30	106	28	27	26	30	26	27	41	34	38	99	113	107	26	35	31	26	31	28
A_55_P1953003	Atp6v0a4	ATPase, H+ transporting, lysosomal V0 subunit A4	NM_080467	140494	1.119	39.17	0.59161	-3.92	5.81	0	1.547	10.66	0.02613	287	1137	65	1759	256	299	256	220	231	256	427	268	65	75	57	1146	958	1337	1761	1743	1772
A_51_P102911	Hoxa11	homeobox A11	NM_010450	15396	-1.391	14.68	0.08484	-3.92	5.81	0	1.073	59.28	0.78753	69	96	25	103	96	98	94	98	57	61	93	72	23	28	23	78	108	103	87	144	86
A_30_P01018135			chr17:012941161-012944859		1.6	9.88	0.00581	-3.91	5.81	0	-1.995	7.36	0.00051	269	202	43	101	168	119	215	185	300	305	219	260	42	46	41	184	217	206	94	108	102
A_51_P102911	Hoxa11	homeobox A11	NM_010450	15396	-1.271	22.08	0.23924	-3.906	5.81	1e-05	1.296	24.71	0.23362	62	77	20	100	79	88	75	75	59	53	96	50	22	19	20	67	86	80	89	131	86
A_55_P2061371	Gm15698	transcription elongation factor B (SIII), polypeptide 2 pseudogene	NR_003564	217066	-2.651	3.35	0	-3.903	5.81	0	-1	69.14	0.99898	72	96	49	96	191	198	179	196	63	74	72	80	47	45	55	105	99	85	94	116	82
A_55_P2057296	2310043J07Rik	RIKEN cDNA 2310043J07 gene	NM_027158	69665	-1.443	15.58	0.29835	-3.903	5.81	0.00076	-6.316	6.92	5e-05	141	913	52	145	204	206	197	209	98	362	99	113	55	55	47	960	839	947	121	181	138
A_30_P01030762			chr3:37606942-37610130_F		1.668	7.93	0.00097	-3.894	5.81	0	8.15	6.92	0	167	26	26	211	100	94	99	109	145	204	131	202	25	25	28	26	23	28	229	207	198
A_55_P1986228			NAP112620-1		-1.212	34.78	0.80712	-3.892	5.86	0.03758	-1.037	63.93	0.96955	168	41	52	39	204	415	131	156	242	391	243	35	56	58	45	42	36	45	39	41	38
A_55_P2024245	Mthfr	5,10-methylenetetrahydrofolate reductase	NM_001161798	17769	-2.084	4.32	0	-3.887	5.81	0	-2.711	6.96	0	3433	2669	1841	985	7156	7126	7152	7191	3442	3463	3309	3522	1834	1767	1926	2680	2665	2664	1016	966	973
A_55_P2175837					-13.37	1.64	0	-3.88	5.81	0	-1.092	54.84	0.48607	47	45	160	42	623	596	615	660	50	42	48	47	154	192	140	46	46	45	37	48	41
A_55_P2375194	P2rx3	purinergic receptor P2X, ligand-gated ion channel, 3	AK019679	228139	-2.71	3.3	0	3.878	5.81	0	1.012	67.59	0.9246	110	116	1161	118	299	274	298	328	103	121	104	115	1143	1072	1277	125	113	112	126	112	115
A_52_P292632	Wdr20b	WD repeat domain 20b	NM_027614	70948	-3.506	2.75	0	-3.867	5.81	0	-1.221	32.17	0.08801	103	85	93	69	362	376	345	365	92	115	122	88	90	94	97	88	85	81	70	78	62
A_66_P106808	Scn3a	sodium channel, voltage-gated, type III, alpha	NM_018732	20269	-2.723	3.34	0	-3.864	5.81	0	-1.156	43.3	0.28732	144	85	102	74	393	398	389	393	127	129	186	142	100	113	94	83	83	90	80	79	63
A_55_P2119772	Scn3a	sodium channel, voltage-gated, type III, alpha	NM_018732	20269	-2.869	3.1	0	-3.863	5.81	0	-1.063	60.12	0.70184	152	93	113	87	436	460	405	445	129	153	169	160	96	135	111	86	93	100	88	99	77
A_51_P345340	2310043J07Rik	RIKEN cDNA 2310043J07 gene	NM_027158	69665	-2.152	4.27	4e-05	-3.852	5.81	0	-6.435	6.92	0	107	1003	60	156	230	240	219	232	94	118	107	110	53	49	81	1041	917	1057	153	179	138
A_55_P2133978	Slc38a8	solute carrier family 38, member 8	NM_001009950	234788	-1.372	14.73	0.03802	-3.851	5.81	0	1.216	34.97	0.24338	177	45	63	55	242	272	226	232	179	169	189	170	70	71	50	44	45	48	57	70	42
A_55_P2178510	Mc3r	melanocortin 3 receptor	NM_008561	17201	2.669	3.68	0.00043	3.841	5.82	5e-05	1.93	7.77	0.01311	210	98	303	189	79	71	95	73	259	144	290	181	325	233	366	93	127	80	187	155	232
A_51_P326191	Serpina3g	serine (or cysteine) peptidase inhibitor, clade A, member 3G	NM_009251	20715	-4.224	2.53	0	-3.838	5.81	0	-1.016	67.25	0.95209	24	27	27	27	103	101	102	108	23	24	22	30	26	35	22	28	23	32	26	33	23
A_51_P485405	Gtsf1	gametocyte specific factor 1	NM_028797	74174	-5.205	2.2	0	-3.835	5.81	0	-1.229	30.77	0.02115	669	1899	908	1545	3481	3607	3153	3708	668	663	655	689	849	1010	871	2014	1804	1885	1423	1701	1524
A_30_P01021891			chr4:129380903-129390686_R		6.079	2.01	0	-3.826	5.81	0	7.05	6.92	0	7799	1138	335	8023	1283	1160	1412	1290	7986	7709	7381	8142	312	361	335	1306	1167	967	8154	7915	8002
A_51_P102911	Hoxa11	homeobox A11	NM_010450	15396	-1.249	23.38	0.18319	-3.823	5.81	0	1.117	51.11	0.58453	69	98	23	110	87	96	85	80	55	65	97	67	21	22	25	79	116	105	106	117	107
A_52_P596008	Zeb2	zinc finger E-box binding homeobox 2	NM_015753	24136	-5.614	2.26	0	-3.818	5.81	0	-2.26	7.1	5e-05	33	57	49	25	186	204	162	196	27	35	30	43	43	55	49	61	54	57	29	25	23
A_52_P515057	Slc25a24	solute carrier family 25 (mitochondrial carrier, phosphate carrier), member 24	NM_172685	229731	-1.63	8.01	0.00054	-3.813	5.81	0	-1.186	38.58	0.20938	660	308	282	260	1076	1110	1006	1115	612	634	804	610	261	331	261	304	309	311	235	316	235
A_30_P01025328			chrX:50087925-50101700_R		-5.089	2.19	0	-3.807	5.81	2e-05	1.381	20.29	0.18566	129	147	172	203	656	671	633	666	129	133	121	134	184	162	172	179	82	217	184	219	208
A_52_P499158	Tex101	testis expressed gene 101	NM_019981	56746	-2.219	4	0	-3.805	5.81	0	4.826	6.92	0	401	206	234	996	890	928	850	893	381	392	419	413	215	252	236	215	197	208	889	1114	997
A_51_P157112	Serpina3c	serine (or cysteine) peptidase inhibitor, clade A, member 3C	NM_008458	16625	1.1	40.49	0.37883	-3.805	5.81	0	-1.353	17.78	0.00736	104	89	25	66	94	100	86	97	105	98	105	107	29	21	25	98	81	90	67	69	63
A_55_P1990205	Gm7849	predicted gene 7849	NM_001177518	665927	-1.021	54.21	0.94292	-3.803	5.81	1e-05	-4.384	6.93	0	117	133	31	30	119	131	100	129	120	130	100	118	34	30	30	212	95	115	27	29	35
A_52_P282500	Kif21b	kinesin family member 21B	NM_001039472	16565	1.451	12.24	0.00204	3.802	5.81	0	3.464	6.94	0	2753	2341	7215	8108	1898	1882	1876	1936	2969	2997	2140	3016	7437	7295	6923	2546	2157	2336	8932	7318	8154
A_55_P2037962	Trpm6	transient receptor potential cation channel, subfamily M, member 6	NM_153417	225997	1.109	39.26	0.53409	-3.802	5.81	0	-2.114	7.27	0.00011	172	179	41	85	155	153	149	164	155	161	201	174	32	52	41	164	201	173	97	87	72
A_51_P353252	Mal2	mal, T-cell differentiation protein 2	NM_178920	105853	-2.097	4.53	3e-05	-3.802	5.81	0	1.146	45.82	0.37414	69	268	38	307	144	147	138	149	67	65	63	82	33	46	37	276	249	280	269	383	282
A_66_P108347	Gm3925	predicted gene 3925	XR_106185	100042605	-1.505	11.09	0.00404	-3.787	5.81	0	3.516	6.93	0	381	262	151	923	573	617	562	542	351	528	341	333	151	157	147	298	234	260	884	918	968
A_55_P2154027	Ptgis	prostaglandin I2 (prostacyclin) synthase	NM_008968	19223	-1.606	7.89	0	-3.785	5.81	0	-1.633	8.97	0	5132	4978	2177	3048	8242	8419	8291	8022	5337	5241	5153	4814	2284	2016	2242	5370	4777	4808	3068	2916	3163
A_51_P131561	1600029D21Rik	RIKEN cDNA 1600029D21 gene	NM_029639	76509	-1.15	32.83	0.11516	3.784	5.81	0	2.765	6.96	0	1423	879	6191	2430	1636	1713	1538	1662	1311	1374	1651	1377	6331	6700	5593	912	839	888	2531	2524	2248
A_51_P342906	Sh3bp1	SH3-domain binding protein 1	NM_009164	20401	2.957	2.97	0	3.776	5.81	0	3.322	6.94	0	1676	473	2140	1572	567	569	576	554	1665	1646	1819	1582	2163	2255	2008	453	497	471	1587	1562	1568
A_55_P2064776	4930412O13Rik	RIKEN cDNA 4930412O13 gene	NR_024257	381347	-3.292	2.83	0	-3.773	5.81	0	-1.036	64.54	0.88063	32	29	28	28	104	95	110	106	36	29	33	29	31	22	30	29	30	28	29	20	37
A_55_P2029401	Gm7849	predicted gene 7849	NM_001177518	665927	-1.051	49.14	0.68157	-3.773	5.81	0	-2.96	6.96	0	144	115	40	39	151	157	139	159	135	169	125	151	42	41	38	127	112	106	39	41	36
A_55_P1953143	Wt1	Wilms tumor 1 homolog	NM_144783	22431	-5.551	2.06	0	-3.769	5.81	0	-28.941	6.92	0	76	1673	112	58	421	438	397	428	76	78	73	76	110	134	94	1707	1756	1564	53	67	55
A_55_P2067246			ENSMUST00000067581		-2.86	3.38	2e-05	-3.768	5.82	0	-1.065	60.27	0.81015	29	23	22	21	82	61	102	87	29	27	25	34	20	26	19	28	18	24	21	26	18
A_51_P505868	Lhfp	lipoma HMGIC fusion partner	NM_175386	108927	-5.248	2.32	0	-3.763	5.81	0	-1.014	67.4	0.9515	57	73	79	72	298	303	294	297	47	73	49	62	70	87	81	74	69	75	64	90	64
A_51_P493117	Slc16a9	solute carrier family 16 (monocarboxylic acid transporters), member 9	NM_025807	66859	5.038	2.32	0	3.758	5.81	0	10.252	6.92	0	696	42	519	426	138	147	123	146	618	700	776	699	497	559	503	40	41	44	429	468	385
A_30_P01024184			chr1:87348082-87409907_F		-4.825	2.44	0	-3.756	5.81	0	-1.137	47.63	0.42174	36	37	46	32	173	180	146	195	34	39	39	33	40	49	49	42	39	31	34	28	37
A_30_P01023786			chr5:110891642-110918642_R		-6.251	2.01	0	-3.755	5.82	0	-1.077	58.36	0.76343	35	44	58	41	218	232	204	219	32	41	39	29	56	75	47	42	41	50	39	54	32
A_55_P2116165	Pfkfb3	6-phosphofructo-2-kinase/fructose-2,6-biphosphatase 3	NM_001177753	170768	-1.257	20.69	0.00137	-3.753	5.81	0	1.992	7.35	0	1047	746	351	1486	1316	1285	1324	1339	987	1112	1037	1055	338	378	337	779	691	772	1467	1484	1507
A_51_P279552	Cav2	caveolin 2	NM_016900	12390	-2.062	4.56	2e-05	-3.748	5.81	0	-1.165	42.08	0.28829	37	31	21	26	77	77	74	81	39	33	39	38	17	26	20	32	30	31	23	32	24
A_30_P01030792			chr13:62364360-62381775_F		-1.027	53.28	0.92185	-3.746	5.81	1e-05	3.794	6.95	1e-05	180	154	49	586	185	196	159	205	168	204	158	196	48	59	42	195	117	161	452	780	570
A_55_P2081540			ENSMUST00000159524		-5.412	2.22	0	-3.744	5.81	0	-1.297	24.86	0.1198	75	76	108	59	404	436	369	410	89	68	81	64	110	102	112	56	98	82	60	56	61
A_55_P2169923	Cacna1s	calcium channel, voltage-dependent, L type, alpha 1S subunit	NM_001081023	12292	-5.57	2.19	0	-3.744	5.81	0	1.06	60.74	0.74055	49	73	73	77	274	289	247	288	41	49	50	58	65	81	74	86	64	70	67	88	78
A_55_P2183587	Gli1	GLI-Kruppel family member GLI1	NM_010296	14632	-1.598	8.12	0	3.742	5.81	0	-5.249	6.92	0	2568	5179	15358	987	4104	4292	4139	3890	2639	2574	2419	2647	15747	14876	15463	5320	5037	5185	1064	911	991
A_30_P01029908			chr6:37630192-37682692_R		-3.796	3.81	0.01371	-3.741	6.01	0.02137	1.155	44.01	0.84914	24	18	25	21	92	22	202	175	24	22	31	22	31	22	22	19	19	17	18	25	21
A_51_P226429	Rhobtb2	Rho-related BTB domain containing 2	NM_153514	246710	1.171	31.1	0.19004	3.729	5.81	0	1.22	31.85	0.11815	2089	2101	6653	2563	1784	1556	1803	2024	2178	2343	1617	2310	6786	6658	6517	2190	1915	2211	2619	2510	2561
A_52_P222624	Hspb2	heat shock protein 2	NM_024441	69253	-1.071	45.31	0.35419	3.727	5.81	0	2.722	6.96	0	2297	1552	9171	4224	2461	2474	2504	2406	2425	2293	2099	2386	9441	8659	9436	1683	1422	1561	4186	4321	4168
A_30_P01021155			chr4:129380903-129390686_R		6.922	1.86	0	-3.722	5.81	0	6	6.92	0	3787	534	147	3201	547	507	591	547	3687	3768	3777	3922	150	169	126	536	533	532	3177	3248	3178
A_51_P316951	Wipf3	WAS/WASL interacting protein family, member 3	NM_001167860	330319	3.247	2.83	0	3.722	5.81	0	1.278	23.77	0.00315	881	883	1010	1129	271	262	283	270	840	874	1014	810	997	1026	1008	863	884	903	1167	1069	1153
A_51_P102911	Hoxa11	homeobox A11	NM_010450	15396	-1.482	12.01	0.04259	-3.719	5.82	1e-05	1.202	36.9	0.41068	64	83	25	100	95	104	97	85	49	63	88	61	31	26	20	69	103	81	93	116	92
A_55_P2020203	Sfrp5	secreted frizzled-related sequence protein 5	NM_018780	54612	-3.726	2.97	0.00014	-3.71	5.81	0.00027	-2.13	7.2	0.01541	141	268	141	126	524	523	495	555	120	102	318	101	142	143	139	256	250	299	127	130	120
A_52_P228236	Tfrc	transferrin receptor	NM_011638	22042	4.19	2.49	0	3.708	5.81	0	1.527	10.6	1e-05	7444	4497	6587	6866	1776	1816	1834	1683	7483	7641	7377	7280	7042	6136	6614	4270	4750	4483	6878	6492	7247
A_55_P2094595			ENSMUST00000100629		-2.155	4.56	2e-05	-3.698	5.82	0	1.253	29.24	0.12733	44	60	26	75	96	110	77	104	42	43	45	48	25	28	25	59	58	63	61	95	73
A_51_P499020	Fbp2	fructose bisphosphatase 2	NM_007994	14120	-1.452	11.54	2e-05	-3.695	5.81	0	-2.305	7.07	0	975	1207	383	524	1416	1434	1320	1499	966	996	987	952	373	404	374	1157	1314	1157	545	507	519
A_55_P2103963	Bhmt	betaine-homocysteine methyltransferase	NM_016668	12116	6.849	1.94	0	-3.694	5.82	0	30.676	6.92	0	1061	36	42	1097	155	178	130	161	1034	1105	1044	1063	36	54	38	42	32	35	1029	1266	1014
A_52_P112178	Srgap2	SLIT-ROBO Rho GTPase activating protein 2	NM_001081011	14270	1.407	12.94	3e-05	3.691	5.81	0	1.256	26.35	0.00169	840	556	2203	698	597	609	573	609	784	833	881	864	2095	2333	2187	575	525	570	699	709	688
A_55_P2027788	Baiap2	brain-specific angiogenesis inhibitor 1-associated protein 2	NM_001037755	108100	2.076	4.57	0	3.691	5.81	0	1.18	38.13	0.05094	1750	1136	3111	1340	843	855	836	838	1800	1893	1476	1862	3057	3229	3050	1135	1152	1120	1260	1414	1351
A_55_P1959718	Cobll1	Cobl-like 1	NM_177025	319876	-2.686	3.31	0	-3.683	5.81	0	-2.532	7.01	0	402	795	293	314	1079	1013	1050	1181	414	373	441	382	266	295	321	867	796	727	315	345	284
A_55_P1953861	Vstm2l	V-set and transmembrane domain containing 2-like	NM_198627	277432	-4.551	2.46	0	-3.673	5.81	0	1.024	66.18	0.91402	78	136	97	139	356	366	327	378	66	79	82	88	96	113	84	138	107	171	150	143	126
A_55_P1998987			NAP104240-1		-1.639	7.3	0	-3.669	5.81	0	-1.204	34.06	0.01017	2348	2235	1049	1856	3848	3941	3828	3777	2359	2312	2302	2419	1112	948	1095	2318	2168	2221	1851	1756	1965
A_55_P2045055	Clec10a	C-type lectin domain family 10, member A	NM_010796	17312	-6.039	2.01	0	-3.655	5.82	0	1.055	61.33	0.78444	23	31	38	33	138	128	142	145	27	23	21	21	34	49	32	32	30	33	28	38	35
A_51_P521052	Ly6k	lymphocyte antigen 6 complex, locus K	NM_029627	76486	-5.061	2.31	0	-3.648	5.81	0	1.544	10.48	0.00029	118	132	163	204	596	643	539	612	112	112	138	112	166	169	156	125	148	124	190	219	204
A_55_P2003693	Zic5	zinc finger protein of the cerebellum 5	NM_022987	65100	-1.287	19.19	0.12585	-3.647	5.82	0	-1.606	10.19	0.00869	67	138	24	86	86	88	83	87	57	72	68	71	19	25	28	149	115	154	74	114	75
A_55_P2121613	Sox4	SRY-box containing gene 4	NM_009238	20677	-1.728	6.61	0	-3.645	5.81	0	-2.979	6.96	0	700	1060	332	356	1210	1156	1271	1205	621	689	777	722	329	354	314	1122	982	1081	331	381	357
A_30_P01031047			chr13:78341864-78375825_R		-3.789	3.3	0.00076	-3.644	5.89	0.00164	1.09	55.63	0.86541	24	21	25	23	92	191	102	40	27	20	29	23	29	26	22	22	18	24	27	21	22
A_55_P2010038	Tnfsf9	tumor necrosis factor (ligand) superfamily, member 9	NM_009404	21950	1.634	7.39	0	3.642	5.81	0	1.488	11.49	1e-05	708	269	1577	400	433	432	434	433	671	704	729	728	1553	1640	1540	272	250	285	421	399	382
A_55_P2063126	Inadl	InaD-like (Drosophila)	NM_172696	12695	-1.959	4.96	1e-05	-3.641	5.81	0	-1.794	8.08	4e-05	170	399	91	223	333	341	318	340	158	168	189	165	82	100	93	424	352	427	226	253	192
A_55_P2079787	Prss50	protease, serine, 50	NM_146227	235631	-2.635	3.41	0	-3.639	5.81	0	-1.009	68.06	0.94842	548	625	397	619	1445	1618	1310	1423	507	554	605	532	409	413	371	601	629	645	668	631	564
A_30_P01032504			chr13:98571741-98603323_R		1.2	27.04	0.17015	3.639	5.81	0	-1.072	58.77	0.67833	52	41	157	38	43	43	45	42	52	62	43	52	140	165	167	36	43	45	40	32	44
A_30_P01025594			chr4:35106125-35127700_R		-4.166	2.5	0	-3.638	5.81	0	1.597	10.28	0.00198	35	38	40	61	147	138	151	153	35	35	36	36	40	44	38	37	33	44	49	79	57
A_30_P01026554			chrX:50087925-50101700_R		-5.258	2.22	0	-3.633	5.81	0	1.567	11.08	0.00956	106	107	153	168	556	611	516	544	98	105	100	121	143	151	165	137	79	114	140	194	173
A_52_P228236	Tfrc	transferrin receptor	NM_011638	22042	3.924	2.59	0	3.625	5.81	0	1.594	9.57	3e-05	6873	4382	6349	6984	1751	1737	1941	1593	7129	7004	6760	6612	6347	6023	6693	4151	4665	4346	6477	6861	7667
A_55_P2077027	Rhpn1	rhophilin, Rho GTPase binding protein 1	NM_001163465	14787	-1.798	6.17	2e-05	-3.622	5.81	0	-1.923	7.52	1e-05	330	864	164	449	594	639	536	612	330	360	278	360	157	170	165	924	762	916	414	462	475
A_30_P01023643			chr16:9158862-9162427_F		3.068	2.94	0	3.622	5.81	0	1.256	27.41	0.02884	235	88	277	110	77	83	73	74	256	243	217	225	282	306	247	85	80	100	103	113	115
A_51_P246066	Slamf9	SLAM family member 9	NM_029612	98365	-2.614	3.36	0	3.621	5.81	0	1.284	23.84	0.00497	229	216	2167	277	599	578	594	624	234	211	256	217	2205	2136	2160	205	226	218	248	297	290
A_55_P2140941	Tinagl1	tubulointerstitial nephritis antigen-like 1	NM_023476	94242	-2.456	3.78	1e-05	-3.619	5.82	0	1.626	9.47	0.00385	119	127	81	206	292	312	260	306	124	146	94	117	71	94	78	123	110	151	191	233	198
A_30_P01020393			chr14:76912477-76931702_R		1.075	45.54	0.75333	3.615	5.84	1e-05	1.236	31.29	0.30559	40	36	135	44	37	32	39	43	38	44	48	33	185	122	108	41	29	39	42	42	50
A_55_P2158653	Cldn7	claudin 7	NM_016887	53624	1.788	5.93	0	-3.614	5.81	0	2.836	6.96	0	4583	5318	709	15081	2563	2576	2479	2637	4750	4805	4214	4586	732	708	688	5621	4891	5473	15300	14992	14954
A_55_P2096081	Myo5b	myosin VB	NM_201600	17919	-1.891	5.19	0	-3.612	5.81	0	-1.581	9.49	0	625	1203	327	761	1181	1178	1162	1204	647	585	613	656	306	350	327	1216	1222	1170	746	794	743
A_55_P1971889	F3	coagulation factor III	NM_010171	14066	-2.311	3.83	0	-3.607	5.81	0	1.085	56.04	0.36306	1773	1748	1136	1897	4096	3982	4107	4202	1833	1771	1915	1588	1162	1139	1107	1594	1987	1687	1891	1936	1864
A_55_P2074636	Adap1	ArfGAP with dual PH domains 1	NM_172723	231821	-3.216	2.82	0	-3.605	5.81	0	-1.162	40.98	0.02436	16143	21621	14403	18602	51921	52346	50884	52548	16577	16830	14410	16890	14705	14155	14353	21793	20870	22222	18523	18693	18592
A_55_P2164348	Hoxa10	homeobox A10	NM_008263	15395	-2.145	4.56	2e-05	-3.602	5.82	0	5.256	6.92	0	53	72	32	379	114	131	99	115	47	55	63	49	31	37	28	77	72	68	348	447	350
A_52_P228236	Tfrc	transferrin receptor	NM_011638	22042	3.909	2.56	0	3.595	5.81	0	1.68	8.52	0	6813	4256	6266	7149	1743	1778	1726	1725	7265	6642	6944	6431	6552	5741	6539	4092	4283	4399	6785	7136	7546
A_51_P354652	Slc25a30	solute carrier family 25, member 30	NM_026232	67554	1.92	5.53	0.00013	3.592	5.82	0	2.477	7.02	1e-05	255	156	476	386	133	145	121	133	226	225	345	240	437	561	440	156	159	153	378	435	350
A_52_P586141	Adcy7	adenylate cyclase 7	NM_001037724	11513	-1.781	6.21	0	-3.589	5.81	0	-1.451	12.68	0.0005	128	159	63	110	228	243	206	235	120	121	144	128	60	70	61	158	161	159	119	108	102
A_51_P281333	St3gal6	ST3 beta-galactoside alpha-2,3-sialyltransferase 6	NM_018784	54613	-1.022	53.95	0.83526	-3.585	5.81	0	1.339	18.71	0.00137	174	154	50	206	178	173	177	182	173	163	181	180	46	55	49	159	153	149	185	224	210
A_55_P2372228	A430104N18Rik	RIKEN cDNA A430104N18 gene	DT902180	78591	-1.084	43.39	0.6009	3.575	5.81	0	1.013	67.57	0.9482	38	36	148	37	41	39	40	45	39	36	36	43	142	160	144	37	33	39	49	31	33
A_52_P329398	Atp12a	ATPase, H+/K+ transporting, nongastric, alpha polypeptide	NM_138652	192113	-3.268	2.84	0	-3.574	5.82	0	2.206	7.22	0.00011	55	136	51	301	181	187	178	177	63	57	55	47	46	45	62	177	136	106	314	322	270
A_52_P228236	Tfrc	transferrin receptor	NM_011638	22042	3.989	2.56	0	3.572	5.81	0	1.563	9.86	1e-05	7054	4292	6316	6710	1768	1746	1944	1629	7269	6836	7224	6898	6264	5967	6740	4073	4554	4262	6483	6780	6874
A_52_P355084	Metrnl	meteorin, glial cell differentiation regulator-like	NM_144797	210029	-3.909	2.65	0	-3.57	5.82	0	-2.024	7.3	1e-05	64	339	71	168	252	272	220	268	53	72	70	65	66	79	68	345	359	315	159	172	172
A_66_P112596			TC1655052		-6.271	1.94	0	-3.57	5.81	0	-14.918	6.92	0	202	2018	355	135	1266	1229	1255	1316	179	219	207	205	332	357	377	2137	1915	2007	117	144	147
A_52_P604195	Mbp	myelin basic protein	NM_001025245	17196	-2.412	3.69	0	-3.569	5.81	0	2.485	7.02	0	335	384	226	955	808	732	845	853	312	333	353	344	213	243	224	414	366	374	1033	876	963
A_55_P2175986			BY388679		-1.594	8.22	7e-05	-3.569	5.81	0	1.821	7.9	1e-05	324	364	145	664	516	501	539	508	301	313	337	345	129	154	152	370	359	365	579	779	648
A_55_P2031949	Bend6	BEN domain containing 6	NM_177235	320705	-1.644	7.9	0.00063	3.559	5.81	0	-1.069	59.3	0.68764	60	129	350	120	98	95	98	102	53	59	54	76	340	348	360	133	132	122	110	151	105
A_30_P01026112			chrX:50087925-50101700_R		-4.595	2.45	0	-3.555	5.81	0	1.393	17.78	0.07264	107	101	138	141	491	504	470	501	99	122	91	118	132	138	145	119	71	124	123	172	134
A_55_P2018697	Ldhd	lactate dehydrogenase D	NM_027570	52815	1.296	18.35	0.01636	-3.553	5.82	0	1.625	9.33	0.00027	336	258	73	420	260	264	245	270	313	367	338	330	64	86	70	279	220	281	397	415	449
A_55_P2176748	Prss50	protease, serine, 50	NM_146227	235631	-2.571	3.38	0	-3.553	5.81	0	1.162	42.72	0.17464	291	326	211	379	749	756	754	736	280	282	321	284	197	236	202	305	333	341	350	460	338
A_55_P2160686	Tsc22d1	TSC22 domain family, member 1	NM_207652	21807	-1.348	15.61	0.00064	3.553	5.81	0	2.192	7.11	0	19752	12919	94580	28322	26621	28704	25181	26103	19352	19986	21437	18358	91767	103603	88989	12912	13328	12529	26271	30035	28791
A_52_P380263	Podxl	podocalyxin-like	NM_013723	27205	1.113	39.04	0.52324	-3.55	5.82	0	1.046	62.63	0.83154	427	532	108	556	383	398	365	389	473	450	332	469	104	140	87	488	601	512	568	580	520
A_52_P345966	Dub3	deubiquitinating enzyme 3	ENSMUST00000053464	625530	-3.932	2.69	0	-3.55	5.82	0	-1.161	43.35	0.44201	31	27	34	24	122	135	106	127	33	30	23	40	33	36	35	25	29	28	30	20	22
A_52_P620748	Ncl	nucleolin	NM_010880	17975	-1.097	41.77	0.66471	3.548	5.84	0	-1.681	8.93	0.00875	970	1010	3775	601	1064	1009	1238	964	1108	1002	777	1025	4776	2774	4061	1278	855	944	629	577	599
A_55_P1973451	Stra6	stimulated by retinoic acid gene 6	NM_001162476	20897	4.798	2.38	0	-3.546	5.81	0	1.27	25.39	0.02787	507	133	30	169	106	106	106	105	519	466	619	442	29	29	31	140	133	126	165	188	155
A_52_P228236	Tfrc	transferrin receptor	NM_011638	22042	3.898	2.61	0	3.544	5.81	0	1.589	9.59	3e-05	8060	4920	7328	7816	2068	1966	2315	1943	8545	7893	7978	7843	7136	6985	7896	4563	5274	4948	7383	7891	8195
A_52_P228236	Tfrc	transferrin receptor	NM_011638	22042	4.01	2.53	0	3.541	5.81	0	1.66	8.81	1e-05	8845	5263	7809	8737	2205	2131	2317	2173	9425	8657	8762	8559	7963	7168	8341	4836	5812	5188	8396	8604	9232
A_51_P372141	Pnkd	paroxysmal nonkinesiogenic dyskinesia	NM_001039509	56695	1.532	10.68	0.00597	3.541	5.81	0	1.302	21.95	0.09757	334	329	773	428	218	230	199	227	345	387	231	405	746	798	776	342	291	358	438	428	419
A_51_P140237	Fhl2	four and a half LIM domains 2	NM_010212	14200	-1.526	9.66	5e-05	-3.539	5.82	0	1.561	10.01	6e-05	1242	401	536	625	1896	1931	1753	2012	1232	1290	1199	1249	506	613	495	422	387	394	612	681	587
A_55_P2090429	Dync1i1	dynein cytoplasmic 1 intermediate chain 1	NM_010063	13426	-4.857	2.38	0	3.534	5.81	0	-3.375	6.95	0	57	245	973	73	275	281	253	294	51	56	52	70	998	1027	900	237	250	248	69	86	64
A_55_P2048767	Efemp1	epidermal growth factor-containing fibulin-like extracellular matrix protein 1	NM_146015	216616	-3.744	2.69	0	-3.533	5.82	0	1.362	17.67	0.02093	49	45	52	61	182	197	166	185	42	49	45	61	49	57	49	54	40	43	61	62	61
A_55_P1965283	Wdr17	WD repeat domain 17	NM_028220	244484	1.3	18.51	0.04256	3.531	5.82	0	-2.178	7.2	2e-05	63	95	172	44	49	51	47	48	72	58	69	56	174	203	144	106	83	98	39	50	43
A_52_P203798	Mras	muscle and microspikes RAS	NM_008624	17532	-1.792	6.07	0	3.531	5.81	0	-1.689	8.51	2e-05	204	272	1288	161	365	361	350	385	222	209	175	212	1374	1279	1216	270	273	274	155	179	151
A_51_P227077	Mdh1b	malate dehydrogenase 1B, NAD (soluble)	NM_029696	76668	1.025	53.62	0.86135	3.531	5.81	0	-1.174	39.76	0.15256	104	183	360	156	102	97	103	106	122	91	93	115	373	371	338	191	197	162	149	159	159
A_30_P01023594			chr1:13058312-13099826_F		1.977	5.2	4e-05	3.53	5.82	0	1.491	11.93	0.00588	161	93	287	138	81	89	68	89	142	191	153	160	267	325	272	93	80	107	143	144	128
A_51_P146560	Msln	mesothelin	NM_018857	56047	-1.106	39.17	0.12606	3.528	5.81	0	1.835	7.73	0	1715	1391	6691	2554	1897	1880	1873	1938	1632	1751	1685	1798	6236	6720	7147	1395	1384	1395	2772	2469	2433
A_52_P593015	Pibf1	progesterone immunomodulatory binding factor 1	NM_029320	52023	1.725	6.73	3e-05	3.527	5.81	0	1.606	9.51	0.00018	404	168	827	270	234	243	229	232	389	377	489	372	786	868	828	166	168	171	236	307	273
A_51_P102911	Hoxa11	homeobox A11	NM_010450	15396	-1.418	14.4	0.09194	-3.525	5.83	2e-05	1.107	52.7	0.70678	62	91	25	101	88	94	84	87	46	51	93	69	22	33	22	90	94	90	94	123	88
A_55_P2039274	Hspb3	heat shock protein 3	NM_019960	56534	-3.501	2.74	0	-3.522	5.82	0	1.075	58.14	0.63582	26	24	26	25	90	93	87	90	29	27	26	21	28	26	23	28	22	22	23	25	28
A_55_P1976356	Fgf18	fibroblast growth factor 18	NM_008005	14172	2.05	4.67	0	3.52	5.82	0	-2.895	6.96	0	382	296	655	102	186	198	166	196	353	391	397	387	634	727	610	316	264	310	93	118	97
A_66_P140452	Mtap1a	microtubule-associated protein 1 A	NM_032393	17754	1.551	9.54	0.00075	3.519	5.82	0	-2.732	6.98	0	346	494	785	181	223	259	202	212	332	365	337	350	884	707	773	543	402	552	180	173	190
A_55_P2182056	Zfp353	zinc finger protein 353	NM_153096	234203	-3.949	2.69	0	-3.519	5.82	0	1.016	67.17	0.94365	37	33	42	34	146	185	126	134	37	30	40	43	44	39	42	32	37	31	36	29	36
A_66_P128079	Krt8	keratin 8	AK166854	16691	-2.027	4.65	0	-3.516	5.81	0	2.681	7.28	0	8774	4363	5058	11699	17784	17173	19095	17153	8585	8499	9158	8871	5172	4963	5040		4539	4193	11602	11510	11989
A_52_P228236	Tfrc	transferrin receptor	NM_011638	22042	3.933	2.56	0	3.514	5.82	0	1.638	8.92	1e-05	8021	4884	7165	7998	2039	1977	2153	1992	8256	7782	8238	7819	7669	6335	7571	4555	5177	4939	7857	7818	8328
A_55_P2119985	Baiap2	brain-specific angiogenesis inhibitor 1-associated protein 2	NM_130862	108100	1.738	6.72	2e-05	3.514	5.81	0	-1.163	40.95	0.14397	762	464	1540	399	438	455	416	445	695	698	957	725	1578	1592	1453	474	452	465	389	415	393
A_51_P149422	Gng13	guanine nucleotide binding protein (G protein), gamma 13	NM_022422	64337	-1.42	12.57	0.00012	3.512	5.81	0	-1.905	7.52	0	365	896	1820	470	518	532	500	524	333	377	389	363	1944	1724	1800	922	834	935	436	473	505
A_55_P2175579	Olfr1466	olfactory receptor 1466	NM_146694	258689	2.718	3.59	0.00013	3.511	5.84	3e-05	2.604	7.03	0.00035	1553	698	2006	1819	571	536	687	507	1879	1223	2067	1224	2143	1580	2382	662	868	592	2107	1476	1934
A_55_P2087280					-1.235	22.84	0.00179	3.506	5.81	0	1.975	7.35	0	10305	7240	44630	14302	12731	13380	12732	12112	10742	9642	11011	9889	45252	45252	43410	7355	7217	7151	13869	14161	14894
A_55_P1984259	AB041803	cDNA sequence AB041803	AB041803	232685	-2.827	3.51	1e-05	-3.505	5.85	0	-1.069	59.12	0.77695	66	138	54	129	188	129	247	208	62	70	65	70	57	46	59	138	153	124	121	119	150
A_51_P385351	Slc44a3	solute carrier family 44, member 3	NM_145394	213603	-1.82	6.13	4e-05	-3.505	5.82	0	1.013	67.47	0.93932	110	323	57	327	200	235	174	194	104	115	123	98	49	64	59	321	312	337	304	337	342
A_51_P335969	Des	desmin	NM_010043	13346	1.568	9.19	3e-05	3.499	5.82	0	1.757	8.08	1e-05	661	441	1475	774	422	454	365	453	677	686	611	673	1445	1516	1466	475	412	437	795	782	747
A_55_P2074406	Ldoc1	leucine zipper, down-regulated in cancer 1	NM_001018087	434784	2.292	4.09	0	3.498	5.82	0	-2.293	7.08	0	318	433	486	189	139	164	132	124	314	368	272	326	511	453	495	455	436	410	204	182	181
A_52_P551844			ENSMUST00000108880		-2.733	3.6	0.00023	-3.497	5.84	6e-05	-1.131	49.48	0.68	35	23	28	20	96	112	99	81	52	40	30	25	34	26	24	24	27	19	27	17	18
A_55_P2108351					-4.47	2.45	0	-3.492	5.82	0	-1.199	36.13	0.10554	135	166	173	139	605	589	613	614	117	134	148	145	167	197	158	154	182	164	123	156	139
A_55_P2039842	Frmpd1	FERM and PDZ domain containing 1	NM_001081172	666060	2.631	3.31	0	-3.492	5.81	0	-1.681	8.56	1e-05	970	1012	106	602	369	365	382	359	932	1008	905	1042	109	113	96	1072	920	1052	605	594	607
A_52_P228236	Tfrc	transferrin receptor	NM_011638	22042	3.965	2.56	0	3.49	5.81	0	1.554	10.19	5e-05	7397	4673	6511	7262	1866	1842	1953	1805	8307	7204	7249	6900	6408	6153	7002	4222	5134	4706	7245	7391	7152
A_51_P240801	Tmem173	transmembrane protein 173	NM_028261	72512	4.44	2.41	0	3.49	5.81	0	3.586	6.93	0	1342	295	1055	1056	302	309	296	303	1272	1375	1392	1334	1030	1091	1045	306	274	304	970	1109	1095
A_51_P423825	Morn1	MORN repeat containing 1	NM_001081100	76866	1.293	18.97	0.02673	3.489	5.81	0	1.437	14.14	0.00497	140	294	379	423	108	114	105	106	119	158	146	142	393	386	358	333	243	316	445	453	376
A_51_P278489	Itfg2	integrin alpha FG-GAP repeat containing 2	NM_133927	101142	-2.275	3.96	0	-3.486	5.82	0	-1.857	7.69	1e-05	1928	2174	1258	1171	4387	4478	4164	4527	1772	1849	2237	1886	1185	1396	1204	2175	2358	2003	1121	1253	1142
A_30_P01020188			chr15:74436455-74466741_R		1.04	50.88	0.71227	3.485	5.81	0	1.363	17.11	0.00217	111	93	372	127	107	106	109	104	97	112	128	108	363	371	382	94	98	88	135	114	133
A_52_P681391	G0s2	G0/G1 switch gene 2	NM_008059	14373	-2.945	3.03	5e-05	3.484	5.82	3e-05	1.025	66.31	0.9393	220	207	2259	212	648	666	589	693	190	237	231	225	2231	2438	2119	214	173	239	160	353	169
A_55_P2186005	Sphk1	sphingosine kinase 1	NM_001172472	20698	-1.944	5.25	1e-05	-3.483	5.82	0	-2.126	7.21	0	149	307	83	144	290	306	262	306	126	169	139	168	81	85	83	290	309	324	133	158	143
A_52_P1042732	Akap5	A kinase (PRKA) anchor protein 5	NM_001101471	238276	-2.194	4.1	0	-3.481	5.82	0	1.426	14.57	0.00407	139	146	88	209	306	299	294	324	132	149	132	145	83	100	82	154	120	169	206	227	194
A_51_P102911	Hoxa11	homeobox A11	NM_010450	15396	-1.324	18.36	0.08983	-3.478	5.82	0	1.187	38.38	0.36199	64	90	24	106	84	94	82	77	53	53	91	64	22	26	24	80	100	90	101	123	98
A_51_P284608	Cd74	CD74 antigen (invariant polypeptide of major histocompatibility complex, class II antigen-associated)	NM_001042605	16149	1.651	7.39	0.00049	-3.478	5.84	0	1.717	8.25	0.00046	591	497	103	853	358	369	332	374	559	600	622	585	82	138	96	485	505	500	903	828	830
A_52_P228236	Tfrc	transferrin receptor	NM_011638	22042	3.9	2.56	0	3.477	5.81	0	1.584	9.64	1e-05	6965	4273	6209	6771	1786	1836	1749	1774	7553	6702	6922	6714	6505	5881	6257	4070	4408	4351	6230	6944	7176
A_52_P616544	Ptprv	protein tyrosine phosphatase, receptor type, V	NM_007955	13924	1.317	18.64	0.07957	3.473	5.81	0	-1.629	9.37	0.00537	100	106	264	65	76	81	72	76	98	119	71	122	267	273	252	107	111	102	55	78	65
A_51_P177171	Tie1	tyrosine kinase with immunoglobulin-like and EGF-like domains 1	NM_011587	21846	1.364	15.89	0.11579	3.473	5.85	1e-05	-1.4	15.89	0.11035	54	77	137	55	40	43	39	37	39	62	61	57	117	197	112	78	69	84	48	67	51
A_55_P1982404	Gpm6b	glycoprotein m6b	NM_001177956	14758	-7.041	1.91	0	-3.472	5.82	0	-4.019	6.92	0	38	485	78	121	269	265	268	275	46	32	45	33	71	89	74	527	453	480	119	140	105
A_30_P01024020			chr1:133839368-133839762_F		1.424	13.37	0.00187	3.472	5.83	0	-1.135	46.45	0.27625	697	534	1699	470	489	401	555	527	688	697	665	740	1595	1587	1937	507	559	538	475	442	496
A_52_P175028			ENSMUST00000030257		1.064	46.68	0.42976	-3.47	5.82	0	-1.822	7.73	0	1470	1172	398	643	1382	1383	1399	1365	1354	1466	1593	1477	438	398	362	1226	1131	1161	661	639	630
A_52_P438036	Lpar4	lysophosphatidic acid receptor 4	NM_175271	78134	-1.433	11.97	0.00113	-3.469	5.82	0	-2.913	6.96	0	418	679	173	233	600	597	612	591	392	418	438	427	155	172	193	665	674	698	214	285	208
A_55_P1952334	D630023F18Rik	RIKEN cDNA D630023F18 gene	NM_175293	98303	-1.27	20.8	0.01836	3.458	5.81	0	-1.658	8.8	0.00011	352	536	1545	324	447	483	419	441	307	349	431	331	1556	1528	1550	512	594	508	320	338	313
A_55_P2032167	Ifi202b	interferon activated gene 202B	NM_008327	26388	-3.273	2.9	0	-3.448	5.82	0	1.066	59.44	0.68132	27	24	26	25	90	90	90	90	26	35	29	22	28	26	24	25	23	22	27	26	23
A_66_P121446	Gm7969	predicted gene 7969	XM_982175	666185	-2.79	3.09	0	-3.446	5.81	0	1.123	48.76	0.07172	1253	1093	1014	1228	3496	3377	3714	3407	1251	1225	1276	1260	983	1037	1024	1061	1170	1054	1279	1176	1231
A_51_P382849	Emb	embigin	NM_010330	13723	-3.993	2.51	0	-3.444	5.81	0	-3.48	6.93	0	934	3799	1083	1091	3730	3791	3718	3680	933	930	949	924	1125	1033	1093	3774	3890	3734	989	1181	1113
A_55_P1962084	Hist2h2aa1	histone cluster 2, H2aa1	NM_013549	15267	-9.251	1.66	0	-3.44	5.82	0	3.356	6.93	0	312	345	838	1158	2883	2969	2709	2982	282	329	309	329	879	826	811	353	329	354	1208	1150	1117
A_30_P01019649			chr5:14923900-15062725_F		-6.404	2.22	4e-05	-3.439	5.87	0.00252	1.29	29.3	0.55667	77	133	142	172	490	409	567	507	128	54	71	70	181	90	177	115	201	102	239	101	208
A_30_P01020768			chr14:99729955-99730583_F		1.657	9.26	0.00755	3.434	5.87	1e-05	-5.477	6.92	0	432	593	895	108	261	182	393	247	482	468	377	409	854	889	944	578	628	574	119	107	99
A_52_P327588	Plcd4	phospholipase C, delta 4	NM_148937	18802	1.623	9.01	0.00637	3.433	5.84	0	-1.376	17.28	0.08014	89	54	188	39	55	64	43	59	70	102	86	102	178	220	169	58	45	62	41	43	35
A_55_P2219765	Wnt5a	wingless-related MMTV integration site 5A	NM_009524	22418	-2.659	3.46	0	-3.433	5.82	0	-2.024	7.36	5e-05	159	244	123	121	422	431	430	405	146	144	212	142	130	116	123	234	282	221	126	110	127
A_55_P2079757	Gm5699	predicted gene 5699	ENSMUST00000152491	435616	-4.2	2.53	0	-3.432	5.82	0	-1.472	12.35	0.00108	1861	1672	2277	1136	7816	8011	7395	8061	1626	1819	2183	1858	2136	2433	2273	1572	1671	1780	997	1255	1171
A_30_P01019507			chr11:97457180-97487074_R		2.676	3.6	9e-05	3.432	5.84	2e-05	2.393	7.09	0.00049	2644	1314	3391	3145	988	972	1168	850	3386	2123	3220	2111	3711	2647	3969	1292	1603	1097	3399	2616	3498
A_30_P01030544			chr1:133839368-133839762_F		1.398	14.06	0.00333	3.432	5.82	0	-1.191	36.93	0.13108	374	308	918	258	268	232	294	280	338	405	354	405	798	982	988	308	320	296	274	229	275
A_52_P228236	Tfrc	transferrin receptor	NM_011638	22042	3.869	2.61	0	3.431	5.82	0	1.532	10.59	4e-05	6606	4028	5858	6171	1707	1706	1861	1567	6894	6414	6652	6473	5764	5542	6292	3824	4075	4194	5771	6024	6760
A_55_P2046605	1700030C10Rik	RIKEN cDNA 1700030C10 gene	NR_015521	69513	-1.747	6.44	1e-05	-3.431	5.82	0	-1.014	67.43	0.92325	734	879	374	868	1282	1414	1246	1197	689	729	768	753	337	383	404	799	1026	830	866	825	914
A_55_P1999790	Pkdcc	protein kinase domain containing, cytoplasmic	NM_134117	106522	-5.324	2.16	0	-3.429	5.81	0	-2.182	7.15	0	521	1008	809	462	2773	2684	2862	2774	504	484	562	536	793	807	827	922	1069	1041	464	491	432
A_51_P364210	Ms4a3	membrane-spanning 4-domains, subfamily A, member 3	NM_133246	170813	-2.335	5.55	0.03197	-3.424	5.93	0.0052	1.058	60.58	0.92367	34	22	23	24	80	119	34	126	36	20	32	61	25	26	20	22	24	21	24	23	23
A_51_P335969	Des	desmin	NM_010043	13346	1.503	10.3	6e-05	3.423	5.82	0	1.975	7.39	0	587	356	1337	703	391	427	362	386	562	587	596	604	1402	1229	1387	392	317	362	697	695	717
A_51_P335969	Des	desmin	NM_010043	13346	1.469	11.01	5e-05	3.418	5.81	0	1.861	7.71	0	762	497	1773	924	519	543	499	515	774	753	713	812	1796	1746	1779	553	440	504	886	926	962
A_55_P2128153	Col6a1	collagen, type VI, alpha 1	NM_009933	12833	-2.537	3.42	9e-05	-3.416	5.82	1e-05	-1.49	13.98	0.05451	56	55	41	37	141	139	145	139	57	60	54	52	39	44	41	40	47	91	35	42	36
A_55_P2008061	Itpr2	inositol 1,4,5-triphosphate receptor 2	NM_019923	16439	-3.523	2.75	0	-3.415	5.82	0	2.006	7.33	1e-05	91	135	93	271	319	322	307	329	78	97	79	112	98	92	91	134	128	144	271	280	262
A_51_P341918	Tsc22d1	TSC22 domain family, member 1	NM_009366	21807	-1.362	15.18	0.00201	3.414	5.82	0	2.25	7.1	0	9613	5921	44700	13324	13093	12951	14134	12262	9545	9058	11038	8948	46285	41966	45982	5383	6731	5728	12748	13157	14102
A_55_P2167204	Nkx6-3	NK6 homeobox 3	NM_029002	74561	-2.289	5.35	0.04491	3.413	5.82	0.0072	-6.023	6.92	0.0004	156	332	1215	55	356	391	322	357	102	516	99	112	1152	1335	1166	324	330	341	56	56	53
A_55_P2058992	Vamp4	vesicle-associated membrane protein 4	NM_016796	53330	2.327	3.87	0	3.41	5.82	0	2.224	7.1	0	1013	654	1484	1454	435	451	387	472	1033	1031	1009	978	1514	1474	1465	687	640	636	1459	1533	1375
A_55_P1960286	Spns3	spinster homolog 3 (Drosophila)	NM_029932	77577	-2.369	3.81	0	-3.404	5.82	0	1.309	20.74	0.00581	90	67	63	88	214	226	191	227	87	83	93	99	61	70	58	67	64	71	84	90	91
A_55_P2128501	Krt8	keratin 8	NM_031170	16691	-1.94	5.2	0	-3.402	5.82	0	2.518	7.01	0	4035	1977	2302	4977	7830	8128	7485	7890	3819	4643	3364	4444	2251	2393	2265	2018	1905	2009	4667	5590	4726
A_55_P2089223	Ak4	adenylate kinase 4	NM_001177602	11639	2.761	3.11	0	-3.401	5.82	0	8.646	6.92	0	19829	5177	2112	44761	7182	6918	7338	7299	19701	19953	20942	18780	2082	2250	2011	5005	5058	5481	42934	47768	43729
A_51_P422893	Tmem14a	transmembrane protein 14A	NM_029398	75712	1.773	5.91	0	3.396	5.82	0	1.83	7.81	0	1588	970	3043	1774	896	888	891	910	1627	1565	1540	1623	3051	2922	3161	1008	918	985	1572	1895	1875
A_55_P2205459	Hnf1b	HNF1 homeobox B	NM_009330	21410	-1.453	12.07	0.04171	-3.392	5.86	1e-05	-2.678	7	6e-05	94	156	40	58	137	147	120	144	91	84	102	100	56	30	39	155	165	148	71	44	63
A_55_P2023727	Limch1	LIM and calponin homology domains 1	NM_001001980	77569	-2.142	4.39	3e-05	-3.388	5.82	0	1.187	39.76	0.26231	86	91	54	107	184	199	164	191	81	82	93	89	54	54	55	102	74	98	110	134	85
A_55_P1962693	Pla2g5	phospholipase A2, group V	NM_001122954	18784	-1.281	18.99	0.00066	3.386	5.82	0	1.819	7.81	0	776	1324	3366	2408	994	1000	982	1000	761	776	744	826	3408	3217	3477	1347	1214	1419	2401	2334	2492
A_51_P282523	Gpr124	G protein-coupled receptor 124	NM_054044	78560	-4.523	2.45	0	-3.385	5.82	0	1.009	68.02	0.95541	164	240	219	243	741	776	704	743	146	183	156	173	206	253	201	244	214	267	267	234	229
A_55_P2083889	Pea15a	phosphoprotein enriched in astrocytes 15A	NM_011063	18611	-1.6	8.23	1e-05	3.38	5.82	0	-2.53	6.99	0	891	1173	4821	464	1426	1433	1465	1381	878	847	1017	836	5161	4498	4827	1154	1210	1156	464	458	469
A_55_P2211319	Fgf18	fibroblast growth factor 18	NM_008005	14172	1.956	4.93	0	3.38	5.82	0	-2.163	7.15	0	634	506	1095	234	324	324	309	340	659	643	607	627	1138	1066	1082	505	531	483	239	241	223
A_51_P145220	Nefm	neurofilament, medium polypeptide	NM_008691	18040	1.824	6.64	0.02197	-3.38	5.87	0.00021	-1.032	64.86	0.93558	275	100	45	96	151	173	127	155	298	320	176	339	34	73	36	119	87	96	88	108	94
A_52_P625321	Cabp4	calcium binding protein 4	NM_144532	73660	-1.993	4.93	3e-05	-3.378	5.84	0	-1.081	57.31	0.62808	118	46	70	43	236	257	220	233	114	121	107	133	59	77	76	58	41	41	42	42	44
A_55_P1963742	5530400C23Rik	RIKEN cDNA 5530400C23 gene	NM_027784	232426	-1.69	13.97	0.44611	-3.378	6.05	0.07101	-1.085	57.15	0.93211	37	21	18	20	62	24	48	209	27	24	120	23	24	16	17	17	21	27	22	16	21
A_55_P2019690	Slc43a1	solute carrier family 43, member 1	NM_001081349	72401	-3.975	2.59	0	-3.376	5.83	0	-4.863	6.92	0	188	667	221	137	746	793	741	707	224	183	176	172	217	255	194	662	617	728	138	137	136
A_52_P390944	Chst3	carbohydrate (chondroitin 6/keratan) sulfotransferase 3	NM_016803	53374	-1.849	5.63	0	3.374	5.82	0	1.996	7.35	0	244	157	1520	314	451	476	403	477	230	238	258	250	1510	1531	1520	151	168	154	297	331	314
A_55_P2161590	Pramel6	preferentially expressed antigen in melanoma like 6	NM_178249	347711	-9.526	1.88	0	-3.374	5.84	0.00064	-1.272	27.48	0.49269	46	31	129	24	434	445	452	406	72	29	69	30	111	160	120	26	29	38	19	28	26
A_66_P118059	Cdk5r2	cyclin-dependent kinase 5, regulatory subunit 2 (p39)	NM_009872	12570	-1.095	41.98	0.72512	3.373	5.86	3e-05	-1.33	21.64	0.21505	28	46	105	34	31	32	32	29	31	27	35	22	77	102	147	55	33	53	33	37	33
A_55_P2183473	Cldn3	claudin 3	NM_009902	12739	1.625	7.84	2e-05	-3.372	5.82	0	3.807	6.92	0	926	965	169	3674	570	561	600	548	863	873	1041	938	151	191	166	1003	959	934	3695	3757	3571
A_55_P2175146			ENSMUST00000097468		-1.125	37.16	0.3021	3.371	5.82	0	-2.231	7.13	0	166	116	629	52	187	198	163	202	148	161	194	165	612	666	610	114	105	132	48	57	51
A_55_P2096035	Rundc3a	RUN domain containing 3A	BC046319	51799	8.533	1.67	0	3.369	5.82	0	1.802	8.06	2e-05	710	108	280	194	83	87	76	87	665	691	767	721	279	278	284	106	93	127	191	212	180
A_30_P01031036			chr13:98281158-98285757_F		-1.295	19.92	0.13936	3.369	5.84	0	3.554	6.94	0	62	36	272	127	81	76	84	83	60	72	78	44	235	319	269	35	31	43	112	129	141
A_55_P2050390	Cdh22	cadherin 22	NM_174988	104010	-2.418	3.84	1e-05	3.368	5.82	0	1.79	8.2	0.00078	76	81	620	144	184	198	171	184	58	84	77	90	626	632	603	88	70	86	138	175	124
A_51_P165082	Tmem191c	transmembrane protein 191C	NM_177473	224019	-2.63	3.45	0	-3.366	5.82	0	1.871	7.66	5e-05	1041	1343	813	2512	2738	2596	2814	2811	1102	1115	823	1162	744	802	901	1495	1202	1348	2471	2401	2671
A_55_P2073422	B020004J07Rik	RIKEN cDNA B020004J07 gene	NM_001033790	545662	-4.3	2.53	0	-3.364	5.82	0	-1.293	24.7	0.09569	25	32	32	25	106	118	105	98	23	30	22	25	33	34	29	26	32	39	22	29	23
A_51_P464387	Hspb8	heat shock protein 8	NM_030704	80888	1.341	15.77	0.00042	-3.361	5.82	0	5.824	6.92	0	2593	715	575	4164	1934	1891	1930	1983	2489	2379	2788	2740	527	606	597	721	674	752	4205	4229	4059
A_30_P01026698			chr16:9158862-9162427_F		2.908	3.2	0	3.36	5.85	0	1.196	36.52	0.21147	165	67	190	80	57	68	46	58	154	169	154	183	187	220	167	72	57	73	77	85	77
A_51_P446469	Dok2	docking protein 2	NM_010071	13449	-2.389	3.64	0	-3.36	5.82	0	-1.922	7.42	0	2903	6513	2064	3388	6935	7056	6691	7064	2843	3070	2858	2846	2019	2120	2055	6667	6232	6650	3301	3359	3508
A_51_P505868	Lhfp	lipoma HMGIC fusion partner	NM_175386	108927	-4.479	2.49	0	-3.354	5.85	0	-1.029	65.13	0.89236	69	90	93	88	310	324	286	322	59	73	63	85	77	120	86	87	93	91	78	97	88
A_52_P121502	Pllp	plasma membrane proteolipid	NM_026385	67801	1.512	10.61	0.00068	-3.351	5.83	0	1.383	16.29	0.00683	428	207	85	286	283	288	246	321	417	467	379	457	79	89	85	207	193	221	270	332	262
A_55_P2157966	Mtap1a	microtubule-associated protein 1 A	NM_032393	17754	1.066	47	0.58552	3.351	5.84	0	-2.206	7.1	0	85	156	268	71	80	68	86	88	84	83	100	76	272	279	255	161	161	146	72	68	72
A_30_P01017773			chr14:99729955-99730583_F		1.678	8.79	0.0051	3.351	5.87	1e-05	-8.076	6.92	0	171	253	342	31	102	69	142	108	175	191	144	179	325	348	353	229	262	268	28	33	33
A_51_P335969	Des	desmin	NM_010043	13346	1.481	10.93	0.00015	3.35	5.82	0	1.864	7.73	0	590	385	1335	718	398	437	369	392	593	622	557	589	1289	1403	1316	438	341	383	673	749	735
A_55_P2053459	Timd2	T-cell immunoglobulin and mucin domain containing 2	NM_001161355	171284	-1.336	16.44	0.03698	-3.345	5.84	0	1.321	21.82	0.06032	65	83	26	110	87	87	82	92	57	71	73	60	22	30	26	98	64	91	102	114	114
A_51_P335969	Des	desmin	NM_010043	13346	1.474	11.25	5e-05	3.345	5.82	0	1.796	7.87	0	582	371	1322	667	395	446	368	376	577	604	573	576	1338	1231	1403	376	369	368	713	625	665
A_30_P01023118			chr6:31115515-31168433_R		-2.482	3.83	1e-05	-3.344	5.85	0	1.068	59.31	0.73286	63	106	47	113	158	121	175	183	64	73	57	60	53	41	48	125	102	93	117	107	116
A_55_P2031791					-3.109	4.78	0.05157	-3.342	6.12	0.05274	1.496	12.05	0.5715	26	18	25	27	82	21	301	88	32	20	34	23	30	20	25	16	20	19	30	31	23
A_51_P335969	Des	desmin	NM_010043	13346	1.458	11.17	1e-05	3.339	5.82	0	1.884	7.56	0	602	396	1377	746	413	411	405	421	604	627	566	611	1408	1328	1397	422	365	403	710	764	765
A_30_P01020482			chr1:133841295-133841645_F		1.567	9.09	0.00056	3.331	5.84	0	-1.129	48.6	0.35128	192	180	408	159	122	113	134	122	211	172	183	204	439	356	435	181	191	168	172	133	177
A_55_P2097983	H60b	histocompatibility 60b	NM_001177775	667281	-2.15	4.28	0	3.33	5.82	0	-1.153	43.14	0.13634	69	109	491	94	147	152	142	149	70	75	71	59	501	436	541	111	113	103	89	94	99
A_55_P2096699	Calcoco2	calcium binding and coiled-coil domain 2	NM_001100177	76815	-2.308	3.84	0	-3.329	5.82	0	-1.171	40.59	0.06186	3539	1785	2454	1524	8170	8751	7603	8197	3412	3671	3597	3483	2425	2535	2405	1627	1857	1882	1362	1672	1554
A_55_P2115315	Fmr1nb	fragile X mental retardation 1 neighbor	NM_174993	207854	1.401	13.24	0.00031	-3.328	5.82	0	-2.269	7.09	0	210	97	45	43	150	147	161	142	205	217	204	213	45	49	41	100	92	98	48	39	42
A_55_P1983254			NAP113099-1		-11.144	1.66	0	-3.325	5.82	1e-05	-1.092	55.59	0.7206	64	69	214	63	712	752	679	707	71	80	69	42	202	238	203	59	83	66	57	56	78
A_52_P324754	4930579G22Rik	RIKEN cDNA 4930579G22 gene	NM_026916	69034	-1.073	45.5	0.59112	3.325	5.82	0	2.699	6.98	0	119	163	424	440	127	134	116	133	104	107	131	137	402	432	438	176	144	170	404	506	417
A_55_P2035662	Aebp1	AE binding protein 1	NM_009636	11568	-1.766	6.22	0	-3.325	5.82	0	-1.863	7.7	0	2324	2735	1234	1468	4103	4437	3925	3965	2284	2466	2151	2406	1283	1248	1173	2922	2527	2771	1633	1360	1424
A_55_P1956488	Epb4.9	erythrocyte protein band 4.9	NM_013514	13829	-1.458	11.55	4e-05	3.324	5.82	0	-1.316	20.21	0.0011	764	911	3703	693	1114	1195	1072	1080	755	805	693	811	3856	3608	3650	932	866	939	710	718	652
A_30_P01022276			chr13:28947034-28949166_R		-1.096	44.27	0.77716	-3.324	5.88	0.00021	-2.382	7.05	0.00294	128	244	42	102	140	82	199	169	135	171	84	138	44	45	39	247	221	264	103	100	104
A_51_P335969	Des	desmin	NM_010043	13346	1.524	9.99	2e-05	3.324	5.83	0	1.773	8.01	0	638	425	1392	753	419	447	370	443	645	620	617	672	1454	1320	1404	456	396	424	737	747	776
A_51_P456857	Ift122	intraflagellar transport 122 homolog (Chlamydomonas)	NM_031177	81896	1.898	5.24	0	3.324	5.82	0	-1.12	49.21	0.08458	2118	1668	3710	1489	1116	1148	1180	1026	2155	2147	2086	2087	3731	3706	3693	1676	1579	1753	1544	1437	1488
A_51_P419637	Dclk3	doublecortin-like kinase 3	NM_172928	245038	5.339	2.19	0	3.323	5.83	0	4.532	6.92	0	774	59	482	268	145	154	131	152	758	765	826	752	461	524	464	61	53	65	251	314	245
A_30_P01032953			chr10:24269317-24270145_R		3.537	2.74	0	3.323	5.83	0	1.006	68.43	0.97651	214	123	201	124	60	62	53	67	186	217	227	228	212	198	193	137	107	128	108	145	122
A_51_P335969	Des	desmin	NM_010043	13346	1.462	11.87	0.00035	3.32	5.84	0	1.917	7.5	0	567	373	1289	716	388	431	338	402	555	608	521	590	1285	1377	1209	391	357	374	667	793	694
A_55_P1994128	Tmem184a	transmembrane protein 184a	NM_001161548	231832	1.574	8.6	1e-05	-3.316	5.82	0	1.77	8.03	0	668	721	128	1276	425	432	402	441	699	657	631	688	140	128	117	779	662	726	1311	1249	1267
A_55_P2047310	Pdgfb	platelet derived growth factor, B polypeptide	NM_011057	18591	-1.918	5.26	0	-3.315	5.82	0	-1.607	9.12	3e-05	261	502	151	312	500	525	487	490	245	229	304	272	151	146	156	506	493	508	322	300	316
A_30_P01021036			chr1:133841295-133841645_F		1.386	14.37	0.00922	3.314	5.82	0	-1.685	8.87	0.00046	77	77	183	45	55	53	58	55	77	84	62	84	182	178	189	71	69	93	48	40	49
A_51_P335969	Des	desmin	NM_010043	13346	1.529	9.62	1e-05	3.311	5.82	0	1.77	8.03	0	524	340	1134	603	342	357	323	348	525	565	477	530	1168	1116	1118	365	321	337	561	631	618
A_55_P2161595	Hpca	hippocalcin	NM_001130419	15444	-5.565	2.16	0	-3.307	5.82	0	-5.416	6.92	0	394	2019	664	373	2195	2172	2115	2301	365	457	350	414	643	648	702	2158	1844	2070	373	370	376
A_52_P145415	Ptch2	patched homolog 2	ENSMUST00000030443	19207	-1.531	9.86	0.00026	3.306	5.84	0	-3.811	6.93	0	188	351	950	92	287	294	318	254	182	187	190	191	1008	866	982	328	397	333	106	86	86
A_51_P325318	Serinc2	serine incorporator 2	NM_172702	230779	1.081	43.73	0.48892	-3.304	5.82	0	2.688	6.98	0	572	328	160	880	530	524	527	538	523	543	634	596	151	178	153	362	299	325	982	755	920
A_55_P2098150	Krtap5-5	keratin associated protein 5-5	NM_001037822	114666	-2.776	3.41	0	-3.303	5.84	0	-1.117	50.47	0.54429	67	63	57	56	187	213	160	194	63	78	83	51	52	56	63	71	61	58	55	53	61
A_55_P1979508	Clic3	chloride intracellular channel 3	NM_027085	69454	1.5	11.26	0.00243	-3.302	5.85	0	-1.588	9.64	0.00148	335	423	68	267	223	253	183	240	287	351	327	381	67	59	77	451	410	410	286	272	244
A_51_P436068	Gpr182	G protein-coupled receptor 182	NM_007412	11536	-7.222	1.91	0	-3.302	5.84	0	1.015	67.33	0.95467	74	77	161	78	531	553	499	543	93	81	62	62	148	142	199	94	60	81	78	72	85
A_51_P333518	Sh3rf2	SH3 domain containing ring finger 2	NM_172966	269016	1.187	29.31	0.44601	3.296	5.85	3e-05	1.064	60.61	0.8297	57	27	158	28	48	52	47	45	76	62	47	47	186	130	163	22	26	33	39	22	26
A_51_P157042	Ctgf	connective tissue growth factor	NM_010217	14219	-5.039	2.34	0	-3.294	5.82	0	-2.261	7.09	0	4130	7184	6317	3178	20808	20322	21637	20488	3872	3779	5282	3763	6019	6974	6006	6716	7881	7005	3215	3395	2941
A_55_P2014780	Defb25	defensin beta 25	NM_001039122	654459	-5.676	2.16	0	-3.293	5.84	0	-1.171	41.13	0.2241	57	78	98	67	321	337	291	338	58	50	54	66	91	111	92	86	78	71	65	78	59
A_55_P2177958			TC1719062		1.286	18.74	0.00021	3.292	5.82	0	-2.687	6.96	0	1891	1548	4839	576	1470	1449	1455	1507	2051	1874	1831	1815	4793	4969	4759	1503	1608	1533	576	567	584
A_51_P288876	Tmem45a	transmembrane protein 45a	NM_019631	56277	-1.071	45.67	0.54219	-3.292	5.84	0	1.235	29.85	0.04683	736	680	239	840	788	853	769	746	682	725	836	709	241	273	208	657	680	702	784	935	807
A_52_P160397	2410137M14Rik	RIKEN cDNA 2410137M14 gene	NM_029747	76797	-1.195	26.69	0.19032	-3.291	5.82	0	-1.077	58.33	0.66352	634	232	230	216	758	785	743	745	602	603	690	644	208	242	242	190	207	317	229	206	212
A_66_P126848	Gm5635	predicted gene 5635	NM_001038697	434729	-4.365	2.55	0	-3.289	5.84	0	-1.342	18.5	0.03543	40	58	53	43	173	183	158	181	51	38	41	31	56	55	48	57	56	61	46	39	45
A_55_P2018280			ENSMUST00000111397		-6.111	2.15	0	-3.287	5.85	0	-1.012	67.63	0.9602	49	44	91	44	301	330	262	314	44	51	41	64	89	112	77	40	48	45	43	50	39
A_30_P01026433			chr13:98281158-98285757_F		-1.165	31.03	0.1123	3.286	5.84	0	2.431	7.03	0	48	31	185	76	56	53	54	62	42	52	49	51	167	208	182	32	29	33	72	76	81
A_30_P01033525			chr6:31115515-31168433_R		-2.626	3.59	1e-05	-3.284	5.86	0	1.057	61.36	0.79861	55	91	44	96	144	112	173	155	52	58	54	56	44	40	48	108	96	71	105	81	104
A_55_P2048794	Cd82	CD82 antigen	NM_007656	12521	-2.87	3.08	0	-3.274	5.82	0	2.33	7.05	0	425	735	373	1712	1220	1219	1274	1170	371	414	457	465	373	381	365	762	710	734	1695	1699	1741
A_55_P2061253	Pou4f2	POU domain, class 4, transcription factor 2	NM_138944	18997	-1.395	13.4	0.00036	3.272	5.82	0	-13.589	6.92	0	604	2251	2755	166	842	887	814	827	585	610	642	579	2721	2944	2611	2237	2300	2218	148	191	161
A_55_P1965303	Dsc2	desmocollin 2	NM_013505	13506	-1.812	5.91	9e-05	-3.271	5.85	0	1.623	9.22	0.00097	156	148	86	241	282	288	283	276	135	169	173	148	75	109	79	160	139	147	255	257	214
A_55_P2062469	Col12a1	collagen, type XII, alpha 1	NM_007730	12816	-1.488	14.37	0.27443	-3.267	5.85	0.003	1.016	67.18	0.97689	43	19	19	20	63	52	68	73	50	26	26	98	20	20	18	19	20	19	26	16	18
A_55_P2107045	Myl4	myosin, light polypeptide 4	NM_010858	17896	-1.798	5.88	0	3.262	5.82	0	1.884	7.56	0	5682	7987	33313	15049	10214	10627	9429	10633	5660	5666	5671	5729	33704	34003	32258	8339	7301	8368	14339	15270	15566
A_55_P2075966	Spnb4	spectrin beta 4	NM_032610	80297	1.815	7.26	0	3.261	5.82	0	-1.169	47.1	0.04404	5156	5665	9267	4846	2841	2830	2871	2824	5205	5138	5126		9680	8916	9221	5755	5780	5464	5199	4518
A_55_P2067181	Usp21	ubiquitin specific peptidase 21	NM_013919	30941	2.174	4.19	0	3.26	5.82	0	1.094	54.24	0.28123	2066	1990	3098	2177	950	1006	924	923	1906	2048	2290	2038	3222	3028	3048	1865	2022	2088	2193	2017	2333
A_52_P633300	Morc1	microrchidia 1	NM_010816	17450	-1.246	22.2	0.01163	-3.258	5.82	0	1.677	8.64	2e-05	6689	5478	2558	9189	8334	7965	8446	8605	6563	6386	7791	6131	2446	2650	2581	5405	5509	5522	8471	10291	8901
A_51_P102911	Hoxa11	homeobox A11	NM_010450	15396	-1.355	16.82	0.12263	-3.258	5.86	2e-05	1.287	25.23	0.24193	66	92	27	118	89	105	80	85	55	60	95	61	22	33	29	72	103	105	107	131	118
A_55_P2001208					-7.32	1.89	0	-3.257	5.9	0.00045	-1.009	68.1	0.98386	26	25	58	25	190	192	176	204	30	21	31	24	113	44	40	22	23	31	29	22	24
A_52_P308875			ENSMUST00000100423		1.056	47.98	0.53319	3.256	5.82	0	-1.562	10.19	3e-05	143	254	440	163	135	137	129	139	150	134	138	149	440	443	436	228	269	266	179	149	160
A_51_P453158	Fam5c	family with sequence similarity 5, member C	NM_153539	215378	-2.654	5.22	0.04058	-3.252	6.09	0.02169	-1.02	66.57	0.97901	23	20	19	19	61	23	48	201	31	19	21	22	22	18	17	19	18	22	20	20	18
A_66_P139546	Igfbp6	insulin-like growth factor binding protein 6	NM_008344	16012	-2.408	3.63	0	-3.251	5.82	0	-1.035	64.31	0.7062	348	363	258	351	838	834	842	837	318	364	347	365	276	249	250	376	332	383	346	352	355
A_30_P01030569			chr1:13058312-13099826_F		1.85	5.43	1e-05	3.248	5.84	0	1.311	22.05	0.01168	188	122	329	160	101	105	97	103	191	194	183	182	322	364	305	111	119	138	162	183	138
A_52_P576049	Inhbc	inhibin beta-C	NM_010565	16325	-2.351	4.03	0	-3.242	5.86	0	-2.492	7	0	52	88	38	35	122	128	100	141	44	59	49	56	42	37	35	91	90	83	34	35	37
A_51_P324529	Calcoco2	calcium binding and coiled-coil domain 2	NM_029755	76815	-2.412	3.69	0	-3.242	5.84	0	-1.052	61.51	0.63357	5355	2802	3984	2663	12917	12649	13816	12334	5837	5250	5578	4810	3766	3802	4417	2616	3065	2743	2558	2742	2692
A_55_P1965812			ENSMUST00000100697		-2.837	3.38	1e-05	-3.24	5.84	0	-1.442	13.18	0.03502	34	38	30	26	96	98	84	106	27	45	26	40	31	28	29	35	40	40	26	28	26
A_55_P2045896	Gdnf	glial cell line derived neurotrophic factor	NM_010275	14573	-3.249	2.94	0	-3.239	5.84	0	-1.42	14.89	0.02348	23	29	24	20	76	83	68	78	23	18	25	29	24	25	22	33	28	26	17	22	23
A_55_P2054280	Fam178b	family with sequence similarity 178, member B	NM_001126046	381337	-1.139	33.68	0.04448	3.232	5.82	0	1.51	11.05	1e-05	1546	1498	5691	2263	1761	1742	1753	1788	1585	1494	1607	1502	5794	5396	5894	1547	1500	1450	2398	2059	2347
A_51_P188772	Rgnef	Rho-guanine nucleotide exchange factor	NM_012026	110596	-2.218	4.04	0	-3.232	5.83	0	-1.771	7.91	0	630	730	432	412	1397	1370	1405	1418	607	642	703	574	426	466	406	716	738	735	424	399	413
A_55_P1975874	Bcl2l15	BCLl2-like 15	NM_001142959	229672	-2.497	3.59	0	-3.229	5.84	0	-1.216	34.07	0.09744	149	148	115	121	371	377	341	398	132	165	149	151	117	119	109	182	131	135	130	121	114
A_55_P2288232	6330407I18Rik	RIKEN cDNA 6330407I18 gene	AK018137	70710	-1.084	43.29	0.63651	-3.229	5.87	0	-1.338	18.59	0.05972	150	151	50	113	163	156	162	170	136	168	155	143	39	70	47	151	150	152	115	122	103
A_30_P01029995			chrX:50087925-50101700_R		-3.766	2.71	0	-3.227	5.84	2e-05	1.366	19.51	0.13301	70	66	82	90	263	296	241	255	59	91	59	75	79	83	83	80	46	79	80	107	85
A_55_P1964598			ENSMUST00000111353		2.2	4.1	0	3.226	5.84	0	1.289	23.28	0.00234	359	257	527	331	163	170	150	170	339	374	359	365	527	536	517	264	232	276	342	339	312
A_55_P2019293			ENSMUST00000100697		-3.603	2.69	0	-3.225	5.84	0	-1.23	32.05	0.10967	40	51	44	42	143	154	133	143	39	44	35	42	39	46	49	56	49	49	38	52	37
A_51_P398723	Flt1	FMS-like tyrosine kinase 1	NM_010228	14254	-1.032	52.39	0.86387	-3.225	5.86	0	1.223	32.54	0.16815	165	101	53	124	171	175	161	176	177	190	148	150	49	67	46	110	87	109	112	134	127
A_55_P2011286	Hopx	HOP homeobox	NM_175606	74318	3.199	2.92	0	3.223	5.85	0	-1.782	8.13	0.00019	2389	2221	2406	1246	747	815	657	777	2123	2247	2855	2391	2260	2665	2313	1904	2518	2285	1179	1390	1181
A_55_P1994751	Khdrbs1	KH domain containing, RNA binding, signal transduction associated 1	ENSMUST00000129342	20218	6.295	1.92	0	-3.222	5.84	0	6.058	6.92	0	2993	422	148	2558	475	458	485	484	2807	3014	2985	3179	139	147	158	423	417	426	2549	2575	2549
A_55_P2135064	H2-M2	histocompatibility 2, M region locus 2	NM_008204	14990	-1.982	5.03	4e-05	-3.22	5.84	0	-1.002	68.9	0.99138	55	26	34	26	108	109	102	113	53	55	66	46	30	37	35	22	28	29	27	30	23
A_52_P420665	Uts2d	urotensin 2 domain containing	NM_198166	224065	-3.233	2.94	0	-3.219	5.86	0	-1.063	60.22	0.78031	20	20	20	19	66	73	61	63	24	24	19	16	25	20	17	22	21	18	16	20	22
A_55_P2037977	Abo	ABO blood group (transferase A, alpha 1-3-N-acetylgalactosaminyltransferase, transferase B, alpha 1-3-galactosyltransferase)	NM_030718	80908	-2.43	3.8	0	-3.215	5.84	0	-1.324	19.59	0.02439	29	25	22	19	70	70	64	77	32	23	34	29	24	20	22	24	27	25	18	20	19
A_30_P01031842			chr5:15146475-15170100_F		-2.023	5.13	0.00091	-3.215	5.87	2e-05	1.026	65.77	0.92877	59	37	37	38	120	111	122	129	62	79	43	60	29	48	38	39	36	37	32	46	38
A_30_P01028268			chr3:37568488-37568964_F		2.956	3.24	1e-05	-3.214	5.86	1e-05	8.135	6.92	0	239	33	25	270	81	75	82	87	213	304	167	304	25	21	30	37	32	31	262	272	274
A_52_P583973	Lrpap1	low density lipoprotein receptor-related protein associated protein 1	NM_013587	16976	-1.21	25.16	0.00484	-3.212	5.84	0	-1.017	66.83	0.85116	17812	17529	6712	17229	21558	22294	20342	22094	16766	18116	19024	17419	6439	7112	6601	18298	16950	17366	17730	16569	17408
A_52_P222230			AK040896		-5.421	2.11	0	-3.212	5.82	0	-3.824	6.93	0	1220	2252	2059	589	6613	6326	6822	6701	1224	1203	1158	1299	2069	2078	2030	2233	2218	2307	646	512	617
A_55_P1959788	Gm10697	predicted gene 10697	NM_001163731	100042761	-4.536	2.52	0	-3.211	5.86	0	-1.041	63.62	0.85852	24	22	35	21	111	127	91	119	28	26	22	23	33	41	31	22	22	23	16	25	24
A_52_P213889	Tmc7	transmembrane channel-like gene family 7	NM_172476	209760	-1.897	5.41	1e-05	-3.21	5.85	0	1.89	7.56	3e-05	247	335	146	632	469	480	427	504	216	248	279	251	135	174	133	340	304	362	660	605	634
A_55_P2175145			ENSMUST00000097468		-1.283	19.25	0.11338	3.209	5.83	0	-1.751	8.72	0.00198	84	70	344	40	107	112	101	109	83	90	87	76	355	343	335	77	65	68	27	50	46
A_55_P2150392	Cpne5	copine V	NM_153166	240058	-1.031	52.44	0.82723	3.207	5.85	0	-1.122	49.36	0.33979	58	78	193	69	60	60	60	61	53	55	58	70	196	219	167	82	78	74	65	78	66
A_55_P2028139					-4.211	2.49	0	-3.206	5.83	0	-5.432	6.92	0	428	3074	562	566	1801	1739	1821	1847	401	432	455	424	550	589	548	2995	3351	2893	526	651	529
A_52_P218379	Kif26a	kinesin family member 26A	NM_001097621	668303	-1.103	41.22	0.5595	3.204	5.84	0	-1.263	26.26	0.14361	325	652	1148	516	358	371	322	386	248	308	454	320	1136	1186	1124	697	603	658	541	468	542
A_55_P2184339	Mdga1	MAM domain containing glycosylphosphatidylinositol anchor 1	NM_001081160	74762	-3.493	2.77	0	3.198	5.84	0	-1.124	49.55	0.39607	47	105	527	94	165	174	149	173	42	51	42	55	512	535	534	101	103	112	80	113	90
A_51_P101375	St6gal1	beta galactoside alpha 2,6 sialyltransferase 1	NM_145933	20440	-1.455	17.88	0.43537	-3.196	6.01	0.01552	1.162	44.07	0.80576	94	39	43	45	136	174	56	259	69	58	107	179	49	35	45	36	51	32	47	37	53
A_52_P66130	Myo5b	myosin VB	NM_201600	17919	-2.447	3.59	0	-3.193	5.86	0	-1.74	8.31	0.00028	87	183	66	105	212	223	201	213	83	91	90	82	56	85	61	183	193	173	105	121	92
A_30_P01029586			chr12:89479525-89503525_F		-1.979	6.85	0.07714	-3.193	5.87	0.00673	-1.069	59.5	0.90749	49	27	30	25	97	81	142	79	29	60	29	116	29	35	28	32	27	22	22	25	28
A_55_P2007500	Tmem151b	transmembrane protein 151B	NM_001013749	210573	2.7	3.15	0	3.192	5.84	0	1.059	60.49	0.4651	1007	817	1191	865	373	366	382	371	986	1037	995	1011	1274	1120	1184	884	749	823	893	880	824
A_55_P2124385	Ak4	adenylate kinase 4	NM_001177602	11639	3.504	2.72	0	-3.192	5.86	0	4.287	6.92	0	754	171	67	732	215	232	199	215	745	806	669	805	63	83	59	171	155	189	640	814	754
A_55_P1973583	Hpn	hepsin	NM_001110252	15451	1.716	6.63	0	-3.19	5.84	0	2.456	7.02	0	2376	3121	434	7667	1385	1440	1325	1392	2388	2444	2153	2537	459	437	408	3232	2916	3226	7770	7345	7896
A_55_P2171303	Bin3	bridging integrator 3	NM_021328	57784	-1.095	42.02	0.47046	3.186	5.85	0	-1.482	11.72	0.00269	515	564	1796	381	564	491	592	617	570	516	413	578	1778	1675	1947	588	510	599	389	373	380
A_66_P101724	Fam124a	family with sequence similarity 124, member A	XM_127791	629059	-2.924	3.26	0	-3.186	5.86	0	-1.59	9.74	0.00485	70	73	64	46	205	248	172	202	66	93	59	66	60	69	64	76	65	79	47	50	42
A_55_P2003414	Kng1	kininogen 1	NM_023125	16644	-2.526	3.57	0	-3.182	5.85	0	-2.04	7.3	0	68	93	54	45	171	154	173	186	74	61	71	66	59	52	50	94	87	97	46	49	42
A_52_P282741	Sdc3	syndecan 3	NM_011520	20970	-3.062	2.98	0	-3.182	5.84	0	-1.213	33.53	0.1112	79	124	76	103	241	239	241	242	63	78	89	88	80	79	69	143	115	118	106	100	102
A_55_P1991004	Cnga3	cyclic nucleotide gated channel alpha 3	NM_009918	12790	1.633	7.64	1e-05	3.182	5.84	0	1.593	9.68	3e-05	1054	599	2055	955	646	654	603	683	1060	986	1095	1081	2024	2013	2130	575	603	620	1061	836	981
A_55_P1953758	Serinc2	serine incorporator 2	NM_172702	230779	1.044	50.15	0.65867	-3.182	5.84	0	2.821	6.96	0	724	408	218	1152	694	737	641	706	661	710	769	763	218	232	204	426	366	436	1198	1098	1161
A_51_P262701	Cpb2	carboxypeptidase B2 (plasma)	NM_019775	56373	-4.378	2.46	0	-3.18	5.86	0	-1.049	62.59	0.81153	97	78	133	75	424	435	415	421	90	95	94	110	123	160	120	81	76	79	75	57	98
A_52_P377160	Galnt6	UDP-N-acetyl-alpha-D-galactosamine:polypeptide N-acetylgalactosaminyltransferase 6	NM_172451	207839	-2.718	3.52	5e-05	-3.179	5.87	2e-05	-1.598	9.64	0.02499	58	83	50	52	159	175	140	163	65	50	45	80	55	62	37	93	73	85	53	49	54
A_51_P172502	Cxcl12	chemokine (C-X-C motif) ligand 12	NM_001012477	20315	-2.397	3.7	0	-3.178	5.84	0	-4.844	6.92	0	42	264	32	55	101	101	98	106	41	49	40	40	31	33	31	300	234	264	65	47	54
A_51_P516741	Tmprss5	transmembrane protease, serine 5 (spinesin)	NM_030709	80893	1.326	17.99	0.02694	3.177	5.86	0	1.727	8.47	0.00044	136	63	327	108	103	84	129	100	131	134	136	145	325	324	332	70	60	59	101	130	97
A_55_P2038358	Acot1	acyl-CoA thioesterase 1	NM_012006	26897	-1.828	5.58	0	3.172	5.84	0	-1.224	30.86	0.00454	1444	9206	8368	7521	2638	2646	2610	2660	1492	1506	1331	1452	8947	8099	8086	9723	8753	9168	7663	7333	7571
A_55_P1977792	Folr1	folate receptor 1 (adult)	NM_008034	14275	-2.36	3.7	0	-3.171	5.84	0	-1.301	21.38	0.0005	22099	22290	16450	17136	52158	53162	50843	52496	21214	21613	24116	21571	16794	15697	16887	22370	22101	22402	17645	16081	17734
A_51_P335969	Des	desmin	NM_010043	13346	1.422	13.06	0.09351	3.171	5.85	5e-05	1.395	18.8	0.14041	511	326	1139	455	359	380	311	393	540	512	480	514	1167	1100	1153	347	303	329	555	266	637
A_55_P2000022	Ccdc151	coiled-coil domain containing 151	NM_001163787	77609	5.017	2.38	0	3.169	5.86	0	1.048	62.45	0.78242	898	443	567	464	179	200	153	188	795	965	837	1011	633	555	519	487	367	485	434	480	479
A_51_P208931	N4bp3	NEDD4 binding protein 3	NM_145974	212706	1.489	10.73	9e-05	3.169	5.84	0	1.372	16.39	0.00117	20044	18188	42658	24945	13461	13516	13247	13623	21069	21865	17035	20568	44287	42647	41100	19154	16720	18787	25126	26052	23714
A_51_P132978	Idh1	isocitrate dehydrogenase 1 (NADP+), soluble	NM_010497	15926	1.665	7.18	0	3.169	5.84	0	2.369	7.05	0	788	717	1501	1699	474	488	470	463	740	782	872	766	1571	1410	1526	648	778	732	1690	1743	1664
A_55_P2177295	Ptch2	patched homolog 2	NM_008958	19207	-1.565	9.35	0.00033	3.168	5.86	0	-3.643	6.93	0	370	693	1835	190	579	609	517	618	347	424	321	399	1725	2113	1697	670	689	722	177	203	191
A_55_P1962404	Ugt1a6b	UDP glucuronosyltransferase 1 family, polypeptide A6B	NM_201410	394435	-1.256	21.63	0.00982	3.165	5.85	0	-1.571	9.99	7e-05	41	50	162	32	51	55	45	54	40	40	41	42	157	165	164	53	52	47	31	36	30
A_52_P506995	1600029D21Rik	RIKEN cDNA 1600029D21 gene	NM_029639	76509	-1.288	19.41	0.18508	3.164	5.84	2e-05	2.775	7.02	6e-05	103	69	418	192	132	136	125	135	106	103	85	119	413	425	417	65	65	79	153	301	154
A_51_P495560	Tgm3	transglutaminase 3, E polypeptide	NM_009374	21818	-1.384	14.32	0.00172	-3.16	5.85	0	1.172	39.84	0.12153	148	79	65	92	205	222	197	197	142	136	173	145	67	71	57	73	86	77	89	94	93
A_51_P463428	Pik3ip1	phosphoinositide-3-kinase interacting protein 1	NM_178149	216505	-1.728	6.56	5e-05	-3.157	5.86	0	2.011	7.36	1e-05	312	331	171	666	539	546	510	562	300	335	285	331	167	202	148	358	287	355	654	692	654
A_55_P1984487	Adra2c	adrenergic receptor, alpha 2c	NM_007418	11553	-3.25	2.88	0	-3.156	5.86	0	-1.727	8.62	0.00094	42	73	44	42	138	138	125	151	41	49	40	40	41	51	39	75	60	87	38	50	40
A_52_P547612	Tmem30b	transmembrane protein 30B	NM_178715	238257	1.042	50.73	0.76056	-3.153	5.86	0	1.214	33.71	0.09376	270	351	82	426	259	277	223	281	246	265	291	279	77	92	77	387	307	363	417	465	397
A_30_P01030213			chrX:50087925-50101700_R		-4.575	2.51	0	-3.149	5.85	7e-05	1.608	10.78	0.04043	104	102	151	164	475	512	426	492	93	112	83	135	149	142	161	129	66	124	139	206	154
A_55_P2038217	Atp13a4	ATPase type 13A4	NM_001164612	224079	-4.785	2.38	0	-3.144	5.85	0	-2.072	7.3	1e-05	38	143	58	69	182	168	200	181	37	38	43	36	54	64	56	151	163	119	69	71	68
A_51_P206197	Gtf2a1l	general transcription factor IIA, 1-like	NM_023630	71828	-2.023	4.82	1e-05	-3.143	5.87	0	1.395	15.39	0.00719	145	211	93	294	293	326	261	297	138	154	154	135	83	113	87	211	191	233	281	317	286
A_52_P817257	Gm5480	predicted gene 5480	XR_105752	432995	1.551	8.95	1e-05	-3.14	5.84	0	1.653	8.89	0	2127	1499	437	2478	1372	1392	1359	1365	2100	2228	1981	2210	428	442	440	1677	1349	1490	2481	2413	2542
A_51_P279552	Cav2	caveolin 2	NM_016900	12390	-1.756	6.84	0.00271	-3.14	5.87	1e-05	-1.198	37.1	0.36515	40	23	22	19	70	75	64	72	36	55	33	39	24	26	18	22	26	21	15	22	21
A_66_P100105	Inadl	InaD-like (Drosophila)	NM_172696	12695	-1.081	43.76	0.37598	-3.135	5.86	0	-1.54	10.19	8e-05	286	450	99	292	309	334	311	286	275	286	306	279	91	114	93	438	472	442	295	299	283
A_51_P355753	Hic1	hypermethylated in cancer 1	NM_010430	15248	1.142	33.95	0.1938	-3.133	5.86	0	-2.125	7.21	0	318	170	89	80	278	276	263	296	292	359	311	312	83	101	83	179	147	188	80	83	77
A_51_P132483	1700013H16Rik	RIKEN cDNA 1700013H16 gene	NM_001200013	75514	43.117	1.64	0	-3.133	5.87	0	1.998	7.37	5e-05	4202	27	31	55	97	98	106	89	4317	3826	4914	3840	37	26	31	28	31	24	58	54	51
A_30_P01031107			chr7:50509139-50526856_F		-2.122	4.36	0	-3.133	5.84	0	2.21	7.1	0	772	959	522	2120	1637	1529	1760	1630	753	790	734	812	534	533	501	1002	900	978	2192	1974	2200
A_51_P150653	Ptprv	protein tyrosine phosphatase, receptor type, V	NM_007955	13924	1.358	15.53	0.00418	3.133	5.86	0	-1.193	37.15	0.10546	489	477	1128	400	360	383	312	390	462	527	474	495	1043	1204	1143	509	434	491	353	401	453
A_51_P267796	Ddr2	discoidin domain receptor family, member 2	NM_022563	18214	-6.294	2.06	0	-3.13	5.87	1e-05	-1.449	14.65	0.04537	35	50	71	34	221	253	182	234	42	35	34	31	77	70	65	47	45	58	28	48	30
A_30_P01030834			chr15:74436455-74466741_R		1.178	28.9	0.06638	3.127	5.84	0	1.189	37.68	0.07028	140	119	371	141	119	115	124	117	148	125	150	138	374	355	384	114	129	114	148	123	154
A_51_P181722	Rbks	ribokinase	NM_153196	71336	1.304	17.86	0.00545	3.127	5.86	0	-2.439	7.05	0	900	962	2160	395	691	669	663	743	856	901	893	955	1900	2240	2369	928	925	1037	378	447	363
A_51_P339331	Nkx6-3	NK6 homeobox 3	NM_029002	74561	-4.732	2.37	0	3.126	5.84	0	-7.141	6.92	0	948	3669	14027	514	4488	4579	4241	4653	950	1007	863	980	13910	14120	14051	3614	3584	3813	498	542	502
A_55_P2053324	Acbd7	acyl-Coenzyme A binding domain containing 7	NM_030063	78245	2.783	3.2	0	3.123	5.85	0	2.096	7.33	2e-05	591	595	664	1246	212	196	214	229	586	556	688	546	658	672	660	592	597	594	1034	1621	1154
A_51_P426353	Ucp1	uncoupling protein 1 (mitochondrial, proton carrier)	NM_009463	22227	-1.793	6.39	0.00027	3.123	5.84	0	1.18	39.55	0.27422	41	64	231	75	74	74	72	76	35	40	38	55	225	242	228	64	54	76	73	79	74
A_51_P442284	Dnajc12	DnaJ (Hsp40) homolog, subfamily C, member 12	NM_013888	30045	1.154	32.17	0.12073	3.123	5.84	0	1.159	42.84	0.13531	1018	918	2756	1064	882	901	854	894	972	985	1180	950	2695	2851	2725	914	982	861	964	1227	1017
A_55_P1962937	Trem2	triggering receptor expressed on myeloid cells 2	NM_031254	83433	-2.746	3.32	0	-3.121	5.85	0	-1.282	24.06	0.03681	43	31	38	24	118	125	108	122	47	45	48	34	38	39	36	32	29	33	26	22	25
A_52_P508700	Zfp951	zinc finger protein 951	NM_001039231	626391	2.052	4.59	0	-3.121	5.85	0	-1.273	26.21	0.02733	1419	332	222	261	692	682	657	739	1312	1424	1514	1435	221	237	208	352	318	328	226	320	247
A_55_P2139231	Pramef17	XPRAME family member 17	NM_001085540	626943	-6.317	1.93	0	-3.12	5.86	0	-1.323	21.07	0.02306	78	86	157	65	491	522	471	482	76	76	84	75	142	185	148	90	76	94	60	78	59
A_55_P2078470	1700008F21Rik	RIKEN cDNA 1700008F21 gene	NM_001168369	75453	-2.989	5.17	0.07134	-3.12	6.24	0.07961	-1.159	42.3	0.86628	27	28	26	24	80	37	33	426	28	24	33	24	26	27	24	28	30	25	24	25	23
A_52_P49378	Kif1a	kinesin family member 1A	NM_008440	16560	-6.83	1.89	0	-3.119	5.85	0	-2.469	7.03	0	151	692	331	280	1032	1008	1112	981	132	162	159	154	334	341	318	707	619	756	314	252	278
A_51_P124345	Cpne5	copine V	NM_153166	240058	-1.106	39.3	0.14789	3.119	5.84	0	1.139	46.05	0.07825	3161	2720	10903	3097	3496	3541	3328	3625	3269	3241	2930	3215	11193	10798	10724	2710	2498	2974	3252	3023	3023
A_55_P2056739	Col16a1	collagen, type XVI, alpha 1	NM_028266	107581	-1.712	6.64	2e-05	-3.117	5.84	0	1.7	8.62	3e-05	389	284	214	483	666	669	671	657	362	378	435	385	202	216	223	334	267	257	510	499	442
A_55_P2129990			AA691150		-4.077	2.6	2e-05	-3.117	5.91	0.0002	-1.318	21.15	0.30714	27	31	36	24	111	109	108	115	26	35	22	27	25	28	63	33	31	31	23	28	21
A_55_P2169586	Ccdc80	coiled-coil domain containing 80	NM_026439	67896	-1.31	17.73	0.14376	-3.113	5.87	2e-05	1.16	44.73	0.493	79	46	33	53	104	95	109	108	80	82	83	73	28	44	31	39	44	57	52	71	41
A_51_P109369	Fbxo32	F-box protein 32	NM_026346	67731	-5.632	2.45	0	-3.113	5.89	2e-05	-2.809	6.96	6e-05	59	184	107	66	333	473	224	348	55	54	54	76	103	121	98	182	189	181	68	67	62
A_52_P421713	9930012K11Rik	RIKEN cDNA 9930012K11 gene	NM_001004155	268759	1.059	47.45	0.32544	3.112	5.84	0	-1.466	11.95	1e-05	846	677	2488	462	799	793	804	802	798	856	863	871	2444	2463	2559	668	691	671	442	486	458
A_55_P1954693	Tac1	tachykinin 1	NM_009311	21333	-3.612	2.68	0	-3.111	5.87	1e-05	-1.406	16.38	0.06629	27	51	32	36	99	107	91	100	28	27	29	26	23	37	37	54	46	52	29	49	33
A_51_P383399	Aldh1a7	aldehyde dehydrogenase family 1, subfamily A7	NM_011921	26358	-2.892	3.19	0	-3.11	5.87	0	-1.015	67.36	0.94833	28	30	26	29	82	96	70	82	27	27	26	33	22	30	27	32	27	31	27	36	26
A_55_P2023484	Osbpl5	oxysterol binding protein-like 5	NM_024289	79196	-1.929	5.09	0	-3.108	5.85	0	1.148	43.62	0.05499	1832	2141	1137	2458	3533	3494	3381	3734	1906	1812	1692	1926	1089	1092	1236	2198	2082	2145	2507	2389	2479
A_51_P199104	Casq1	calsequestrin 1	NM_009813	12372	-1.534	10.6	0.00601	3.108	5.87	0	-2.58	7.02	1e-05	63	81	299	31	96	115	78	99	54	74	61	64	286	324	289	87	68	90	27	32	36
A_55_P2101392	Als2cr4	amyotrophic lateral sclerosis 2 (juvenile) chromosome region, candidate 4	NM_001037812	381259	1.739	6.77	2e-05	3.107	5.86	0	-1.028	65.34	0.84602	269	242	480	235	155	160	173	134	284	255	301	240	498	479	464	224	264	239	243	246	217
A_51_P182303	Col1a2	collagen, type I, alpha 2	NM_007743	12843	-1.945	5.09	0	-3.106	5.85	0	1.33	19.66	0.00302	166	166	104	220	323	299	356	318	167	158	179	162	103	100	109	149	177	172	241	217	204
A_55_P1973514	Duxbl	double homeobox B-like	NM_183389	278672	-3.571	2.73	0	-3.105	5.87	2e-05	-1.696	9.02	0.00853	29	59	33	35	104	106	100	105	27	37	30	24	27	42	33	50	63	66	28	46	33
A_55_P2167040	Pvrl4	poliovirus receptor-related 4	NM_027893	71740	1.716	6.82	4e-05	3.102	5.85	0	1.252	28.63	0.04309	100	142	180	178	58	61	52	62	92	103	95	111	176	179	186	145	124	160	204	173	160
A_51_P483617	0610040J01Rik	RIKEN cDNA 0610040J01 gene	NM_029554	76261	-2.967	2.97	0	-3.101	5.84	0	-1.887	7.49	0	545	1078	522	571	1618	1684	1602	1572	564	508	571	541	493	536	538	1075	1092	1069	573	554	588
A_55_P2182586	Esrp1	epithelial splicing regulatory protein 1	NM_194055	207920	1.101	40.37	0.16049	-3.098	5.85	0	-1.064	59.61	0.43559	799	2235	234	2101	726	763	651	769	816	785	799	798	236	224	243	2197	2162	2350	2186	1998	2125
A_52_P167535	BC060267	cDNA sequence BC060267	NM_001110506	212516	3.028	2.94	0	3.097	5.85	0	-1.204	34.87	0.02767	395	217	404	180	130	125	126	140	386	402	410	381	379	408	425	214	204	233	162	184	197
A_55_P2021810	Arc	activity regulated cytoskeletal-associated protein	NM_018790	11838	1.085	42.87	0.22545	3.097	5.85	0	-1.376	15.78	0.00016	3219	2982	9185	2168	2966	3073	2779	3054	2996	3345	3163	3386	9172	9657	8749	3017	2887	3045	2253	2058	2197
A_55_P2016667	Gstm7	glutathione S-transferase, mu 7	NM_026672	68312	-1.113	38.83	0.29071	3.096	5.86	0	1.723	8.3	4e-05	84	123	290	212	94	103	84	95	82	83	75	98	270	308	293	122	115	133	199	219	217
A_55_P2187038	Tpm1	tropomyosin 1, alpha	NM_001164248	22003	-1.455	11.34	1e-05	-3.096	5.84	0	1.193	35.91	0.00906	2811	3207	1321	3827	4089	4187	4132	3950	2627	2843	2875	2908	1329	1270	1365	3206	3095	3326	3816	4060	3618
A_55_P2118843	Hk1	hexokinase 1	NM_001146100	15275	1.312	19.48	0.13692	3.095	5.85	1e-05	3.707	6.93	0	368	238	869	884	281	301	255	288	400	465	232	426	877	899	833	248	207	264	971	823	863
A_55_P2160416	Acoxl	acyl-Coenzyme A oxidase-like	NM_028765	74121	-3.7	2.73	0	-3.093	5.87	1e-05	-3.119	6.96	1e-05	36	119	43	38	133	162	114	127	38	42	35	30	37	55	39	127	96	140	42	33	41
A_55_P2187076	Sncg	synuclein, gamma	NM_011430	20618	1.757	6.77	0.00013	3.093	5.85	0	-1.165	40.77	0.25651	844	548	1486	470	481	521	476	447	659	783	1068	923	1477	1464	1518	529	548	567	446	490	477
A_52_P150236	Apom	apolipoprotein M	NM_018816	55938	-1.734	6.52	0	-3.091	5.86	0	1.34	18.24	0.00082	383	322	215	431	663	696	693	605	372	375	402	382	206	235	203	315	311	339	442	445	407
A_55_P1961736	Rcan2	regulator of calcineurin 2	NM_207649	53901	-5.152	2.21	0	3.089	5.85	0	1.537	10.32	1e-05	68	205	1090	316	353	371	327	362	67	70	73	65	1069	1129	1072	211	193	213	330	308	310
A_55_P2051787	Gbx1	gastrulation brain homeobox 1	NM_015739	231044	-2.969	2.99	0	3.088	5.85	0	-1.583	10.56	0.00303	51	134	466	85	151	155	143	155	45	53	56	50	469	478	451	146	98	168	89	83	82
A_51_P276479	4930486L24Rik	RIKEN cDNA 4930486L24 gene	NM_178098	214639	-2.678	3.33	0	-3.079	5.86	0	-2.493	7.01	0	104	292	91	117	280	309	271	261	94	113	101	112	93	97	83	278	297	301	108	125	119
A_51_P397468	Rundc3a	RUN domain containing 3A	NM_016759	51799	6.358	1.91	0	3.076	5.84	0	2.535	6.99	0	5042	859	2439	2178	793	814	784	781	4696	5093	5037	5363	2507	2406	2405	891	836	850	2226	2119	2189
A_55_P2032419			BY726210		-2.62	3.36	0	-3.075	5.86	0	1.125	49.09	0.26327	382	291	325	328	1001	1030	1006	967	392	368	427	345	307	312	361	294	333	253	333	322	328
A_55_P1991770	Pdlim4	PDZ and LIM domain 4	NM_019417	30794	1.255	21.23	0.0084	-3.074	5.85	0	2.111	7.23	0	2164	2112	561	4458	1724	1845	1632	1701	2190	2198	1981	2298	572	543	568	2298	1816	2258	4542	4539	4297
A_30_P01033073			chr1:133839368-133839762_F		1.301	18.05	0.00328	3.074	5.86	0	-1.247	28.17	0.01584	478	396	1131	317	368	350	382	372	493	482	431	511	1034	1115	1254	390	428	372	340	296	317
A_55_P2060736	Tdpoz3	TD and POZ domain containing 3	NM_207271	399674	-3.624	2.78	0	-3.072	5.87	0	1.236	31.33	0.20653	27	22	31	28	96	117	81	94	27	22	32	27	35	32	28	18	26	24	29	25	30
A_55_P2183010	P2rx7	purinergic receptor P2X, ligand-gated ion channel, 7	NM_001038887	18439	1.171	29.52	0.01652	-3.072	5.85	0	-1.137	45.85	0.06416	422	101	117	89	360	345	378	358	413	407	415	455	111	116	125	102	102	100	84	93	90
A_51_P190437	4930455F23Rik	RIKEN cDNA 4930455F23 gene	NM_029115	74895	1.433	12.32	3e-05	3.07	5.86	0	-1.038	63.69	0.66357	2094	2342	4489	2257	1462	1429	1386	1577	1925	2165	2210	2089	4393	4771	4315	2345	2383	2298	2309	2206	2256
A_52_P763938			ENSMUST00000131222		-1.718	6.97	0.0004	3.069	5.86	0	-1.272	26.85	0.09102	44	46	234	36	76	85	69	75	46	40	40	52	243	238	220	52	36	53	39	36	35
A_55_P2099039	Cd200r2	Cd200 receptor 2	NM_206535	271375	-4.462	2.56	0	-3.069	5.87	0	-1.096	54.37	0.64883	31	32	45	29	139	164	121	136	29	39	24	35	46	51	40	33	28	35	33	26	28
A_52_P212686	Lrrk1	leucine-rich repeat kinase 1	NM_146191	233328	-1.527	10.37	0.00048	-3.067	5.87	0	-1.881	7.54	2e-05	74	128	37	68	113	122	97	120	71	66	70	90	39	37	35	136	120	129	68	68	69
A_30_P01028837			chr2:127988295-128194920_R		-1.603	14.08	0.29133	-3.064	6.1	0.01625	1.038	63.95	0.95522	109	42	57	44	174	490	67	161	109	99	122	106	63	49	59	39	43	45	49	35	48
A_55_P1982559	1700007K13Rik	RIKEN cDNA 1700007K13 gene	NM_027040	69327	3.094	2.9	0	3.062	5.85	0	-1.061	60.45	0.57843	2061	1461	2040	1377	666	690	645	664	1950	2144	1940	2226	2138	1969	2016	1606	1245	1559	1413	1417	1304
A_55_P1990623	Grm6	glutamate receptor, metabotropic 6	NM_173372	108072	1.835	5.56	0	-3.061	5.85	0	-3.309	6.95	0	155	181	28	55	84	82	82	90	154	151	162	152	28	29	26	167	206	172	51	59	54
A_51_P338262	Tnnt2	troponin T2, cardiac	NM_011619	21956	-1.61	8.45	0.00174	3.061	5.87	0	2.343	7.09	2e-05	34	46	165	108	54	63	51	49	36	35	32	32	143	200	158	53	39	48	129	95	103
A_52_P423810			ENSMUST00000062980		3.947	2.56	0	3.06	5.85	0	-1.024	66	0.85521	678	340	526	332	172	179	168	168	642	705	633	736	536	505	536	391	301	333	298	353	346
A_51_P279552	Cav2	caveolin 2	NM_016900	12390	-2.354	3.99	8e-05	-3.06	5.87	1e-05	-1.583	10.38	0.01521	30	30	23	19	71	72	68	74	34	30	37	22	21	28	22	26	39	28	18	22	17
A_55_P2005426	Fmn2	formin 2	NM_019445	54418	1.51	10.37	0.00015	3.058	5.86	0	1.154	42.85	0.14154	651	400	1318	462	431	460	406	429	621	604	779	614	1233	1404	1323	397	417	387	456	497	435
A_55_P1961395	Pdpn	podoplanin	NM_010329	14726	-2.253	3.97	0	-3.058	5.84	0	2.092	7.18	0	871	2051	642	4291	1963	1933	1980	1975	850	794	995	857	663	631	632	2064	2021	2067	4280	4260	4333
A_30_P01030719			TSIX		-3.661	2.67	0	-3.058	5.86	0	-9.384	6.92	0	215	766	257	82	786	760	798	800	205	197	214	246	231	258	285	731	830	740	78	91	77
A_51_P303620	Whrn	whirlin	NM_001008791	73750	-1.041	50.85	0.71658	3.055	5.85	0	1.814	7.86	1e-05	1117	2094	3550	3798	1162	1163	1184	1140	1021	1097	1327	1048	3629	3646	3381	2099	2019	2166	3955	3389	4088
A_52_P584335	Folr1	folate receptor 1 (adult)	NM_008034	14275	-2.128	4.27	0	-3.053	5.85	0	-1.185	37.58	0.02254	1174	1041	818	878	2498	2581	2444	2470	1164	1265	1081	1194	824	820	810	1092	954	1081	825	917	894
A_55_P2174203	Lims2	LIM and senescent cell antigen like domains 2	NM_144862	225341	-5.34	2.2	0	3.05	5.86	0	-1.002	68.96	0.99071	244	571	3977	570	1304	1249	1278	1389	239	289	239	215	4177	3840	3923	599	546	568	602	558	550
A_51_P279552	Cav2	caveolin 2	NM_016900	12390	-1.283	23.5	0.47113	-3.048	5.87	0.00207	-1.658	9.19	0.1344	52	28	22	17	67	68	64	68	30	96	74	34	21	26	19	30	33	22	16	17	17
A_51_P298066	Clnk	cytokine-dependent hematopoietic cell linker	NM_013748	27278	-1.089	42.88	0.47225	3.047	5.86	0	-2.863	6.96	0	212	481	705	168	231	224	224	246	167	245	219	227	645	766	709	474	465	506	170	173	162
A_55_P1990217	Zfp13	zinc finger protein 13	NM_011747	22654	2.915	3.13	0	3.045	5.87	0	1.057	60.62	0.62607	1599	1584	1670	1675	548	583	458	618	1495	1539	1715	1657	1628	1789	1600	1630	1540	1584	1617	1691	1717
A_51_P468073	Ggt1	gamma-glutamyltransferase 1	NM_008116	14598	1.283	19.15	0.0211	-3.045	5.87	0	1.325	19.45	0.01547	457	345	117	457	356	366	335	368	460	474	420	477	114	145	97	359	326	349	454	433	485
A_51_P241995	Col5a3	collagen, type V, alpha 3	NM_016919	53867	-2.07	4.5	0	3.043	5.86	0	-5.795	6.92	0	148	506	932	87	306	296	301	324	154	153	136	149	938	1005	859	576	441	512	92	100	73
A_30_P01021670			chrX:47893703-47996700_R		-1.458	20.59	0.65123	-3.042	6.05	0.14279	1.043	63.2	0.96941	49	21	23	22	71	158	32	70	295	24	29	28	26	19	26	17	23	22	23	19	23
A_52_P366462	Pyy	peptide YY	NM_145435	217212	-2.139	4.35	0	-3.04	5.87	0	1.526	10.99	0.00077	76	79	53	120	162	159	169	156	86	74	76	67	50	49	61	77	89	71	110	131	120
A_55_P2062793	Mfap2	microfibrillar-associated protein 2	NM_008546	17150	-2.346	3.79	0	-3.04	5.86	0	-2.22	7.1	0	85	356	66	160	199	211	196	191	88	84	93	76	66	69	62	355	374	339	171	147	163
A_55_P2187043	Tpm1	tropomyosin 1, alpha	NM_001164248	22003	-1.404	12.81	7e-05	-3.04	5.85	0	1.183	38.23	0.02349	1808	2093	835	2476	2539	2552	2475	2590	1767	1845	1785	1836	788	871	849	2067	2000	2219	2322	2759	2370
A_55_P2113399	Foxp2	forkhead box P2	AK164319	114142	-2.453	6.35	0.10987	-3.036	6.23	0.06328	1.018	66.91	0.98381	25	16	20	17	61	256	21	43	30	21	25	24	25	14	23	15	16	18	15	15	21
A_51_P496720	Dnmt3l	DNA (cytosine-5-)-methyltransferase 3-like	NM_019448	54427	1.1	40.15	0.08896	-3.036	5.85	0	-1.868	7.53	0	68302	105751	20442	56624	62067	63129	60083	63036	64821	71846	66932	69823	20988	20870	19503	106241	108011	103062	57784	55768	56338
A_55_P1985238	EG666692	predicted gene, EG666692	XM_904838	666692	-2.586	4.77	0.01011	-3.034	6.05	0.00567	-1.017	67.11	0.97698	40	33	34	32	104	95	49	244	42	41	45	35	40	33	31	42	28	30	36	32	29
A_51_P479583	Obsl1	obscurin-like 1	NM_178884	98733	-1.536	10.15	0.00143	3.032	5.86	0	-2.061	7.3	3e-05	637	678	2966	329	978	1076	906	960	549	611	819	598	3170	2810	2929	693	613	734	361	293	336
A_55_P2015495	Abat	4-aminobutyrate aminotransferase	NM_172961	268860	-1.047	49.86	0.65264	3.031	5.86	0	1.484	11.49	0.00024	401	380	1273	564	420	390	445	426	395	342	456	420	1280	1263	1275	392	387	361	574	536	583
A_51_P429366	Hes6	hairy and enhancer of split 6 (Drosophila)	NM_019479	55927	1.448	11.75	1e-05	3.031	5.86	0	-2.148	7.15	0	2153	4518	4508	2104	1487	1534	1391	1541	2151	2171	2013	2285	4615	4556	4356	4529	4446	4581	2189	1980	2148
A_55_P1967231	Stbd1	starch binding domain 1	NM_175096	52331	-1.22	24.79	0.13902	-3.03	5.87	0	-1.298	23.61	0.06748	174	287	70	221	213	226	187	228	165	171	173	190	60	86	68	315	257	292	199	271	201
A_55_P2056729	Igfbp2	insulin-like growth factor binding protein 2	NM_008342	16008	-1.69	6.83	0	-3.029	5.85	0	2.334	7.06	0	14079	26732	7853	62406	23788	24550	22603	24257	13312	14599	13677	14780	8010	7929	7625	26861	25327	28081	59732	67543	60242
A_55_P2166282			ENSMUST00000110529		-1.067	46.78	0.70056	-3.028	5.87	0	1.276	25.27	0.10294	134	75	47	96	143	144	138	147	120	115	128	181	49	42	51	77	65	83	106	90	92
A_66_P135391	Igfbp2	insulin-like growth factor binding protein 2	NM_008342	16008	-1.679	6.93	0	-3.028	5.85	0	2.537	6.99	0	9544	18090	5292	45890	16027	15563	16259	16270	9068	9084	10364	9720	5402	5163	5314	17922	18234	18114	46045	47296	44375
A_51_P306017	Dll1	delta-like 1 (Drosophila)	NM_007865	13388	-9.782	1.65	0	-3.028	5.87	0	-4.3	6.92	0	33	240	106	56	322	330	299	338	35	36	32	30	101	127	94	207	271	247	55	59	53
A_51_P147284	Slain1	SLAIN motif family, member 1	NM_198014	105439	1.781	6.63	0.00061	3.025	5.87	0	-1.212	34.33	0.24123	402	421	683	348	226	258	207	215	355	362	545	373	616	762	678	354	498	425	360	341	343
A_55_P2415910	9330199F22Rik	RIKEN cDNA 9330199F22 gene	AK034487	105398	-2.566	3.5	0	3.024	5.87	0	9.641	6.92	0	336	231	2610	2226	863	764	888	947	329	325	349	343	2552	2619	2659	318	186	208	2470	2027	2202
A_55_P2066230	Hck	hemopoietic cell kinase	NM_001172117	15162	-9.132	1.65	0	3.023	5.86	0	-3.337	6.94	0	1411	7373	38945	2209	12883	12945	12697	13010	1395	1459	1426	1364	36796	41105	39052	7509	7690	6941	2098	2338	2198
A_66_P111352	Rax	retina and anterior neural fold homeobox	NM_013833	19434	-2.694	3.31	0	-3.023	5.88	0	2.58	6.99	0	110	135	98	348	297	274	308	310	98	108	120	116	79	94	127	127	132	147	374	329	342
A_55_P2141709	Gabarapl2	gamma-aminobutyric acid (GABA) A receptor-associated protein-like 2	NM_026693	93739	-1.748	6.55	1e-05	-3.022	5.86	0	1.451	12.6	0.00045	27017	17338	15630	25152	47228	50041	43997	47845	27175	28048	22890	30539	15325	16145	15433	17695	16771	17562	23793	26942	24823
A_52_P265877	Aldh9a1	aldehyde dehydrogenase 9, subfamily A1	NM_019993	56752	3.563	2.68	0	3.02	5.86	0	-1.481	11.46	4e-05	6146	4361	5209	2944	1725	1815	1659	1705	5562	6114	6544	6411	5058	5643	4953	4200	4378	4509	2859	3020	2955
A_55_P2182523					-1.539	9.76	0.00043	-3.019	5.87	0	1.58	9.78	0.00045	133	146	68	230	205	198	195	224	114	133	153	136	65	78	62	158	131	151	229	241	222
A_51_P393654	Fam171b	family with sequence similarity 171, member B	NM_175514	241520	-2.14	4.23	0	-3.019	5.86	0	-3.041	6.96	0	201	398	143	131	431	429	451	413	191	206	200	207	142	150	136	434	397	367	124	136	134
A_55_P1954086	Postn	periostin, osteoblast specific factor	NM_001198766	50706	-2.444	3.72	0	-3.018	5.87	0	-1.014	67.45	0.94586	21	22	17	22	52	61	47	49	22	23	20	21	14	18	20	25	19	23	20	25	22
A_55_P2049502	Rasl10b	RAS-like, family 10, member B	NM_001013386	276952	-2.775	4.17	0.00176	-3.017	6.03	0.0016	1.003	68.74	0.9945	24	23	22	23	66	31	119	78	23	24	28	22	25	21	20	23	22	23	24	21	23
A_30_P01027748			chr5:110891642-110918642_R		-4.388	2.5	0	-3.015	5.87	0	-1.042	63.6	0.84832	40	43	58	41	174	187	149	188	40	40	39	40	49	66	59	47	42	41	36	57	35
A_51_P312949	Tdrd12	tudor domain containing 12	NM_028034	71981	1.1	40.48	0.32026	-3.014	5.86	0	-1.097	54.1	0.37724	796	1209	240	1102	723	732	699	740	808	839	696	851	223	245	252	1205	1146	1280	979	1260	1086
A_55_P1975510	H6pd	hexose-6-phosphate dehydrogenase (glucose 1-dehydrogenase)	NM_173371	100198	1.097	40.76	0.11094	3.013	5.86	0	-1.121	48.79	0.06441	758	991	2081	884	691	704	693	675	800	768	706	759	2155	2098	1994	956	993	1025	873	897	882
A_55_P1983253			NAP113099-1		-7.036	1.96	0	-3.011	5.86	3e-05	1.223	34.6	0.34195	78	79	183	97	551	580	496	581	99	65	93	63	181	188	180	65	94	81	119	72	104
A_55_P2039279	Kcnh3	potassium voltage-gated channel, subfamily H (eag-related), member 3	NM_010601	16512	1.323	17.23	0.00515	3.011	5.87	0	-1.367	16.89	0.00375	547	697	1245	510	413	383	459	402	621	495	540	538	1296	1136	1310	684	765	647	524	468	540
A_52_P432969	Pcdh19	protocadherin 19	NM_001105245	279653	-1.042	50.43	0.75828	-3.009	5.87	0	-3.087	6.96	0	179	173	62	56	187	189	192	181	166	172	196	185	56	75	57	166	182	172	53	66	51
A_30_P01026899			chr13:22110479-22116629_R		-3.264	2.89	0	-3.009	5.87	0	-1.228	31.96	0.14936	25	29	27	24	82	79	81	87	20	29	28	25	23	30	29	25	33	29	27	22	22
A_51_P334942	Aldh1a1	aldehyde dehydrogenase family 1, subfamily A1	NM_013467	11668	-2.532	3.57	0.00012	-3.009	5.88	4e-05	1.173	42.91	0.49775	77	58	65	68	196	208	191	189	79	71	92	69	66	51	81	50	81	49	83	53	74
A_55_P2038987	Gas7	growth arrest specific 7	NM_001109657	14457	1.14	34.55	0.20421	3.002	5.87	0	2.392	7.06	0	186	172	491	411	163	167	149	176	169	188	212	179	484	509	479	193	149	176	395	452	388
A_51_P306017	Dll1	delta-like 1 (Drosophila)	NM_007865	13388	-8.247	1.74	0	-3.002	5.87	0	-3.972	6.92	0	29	200	80	50	239	249	227	241	36	28	31	23	70	101	72	190	204	205	47	60	45
A_55_P1981639			AK052472		-3.2	2.84	0	-3.001	5.88	0	-1.299	23.67	0.08927	30	38	32	29	97	97	95	100	31	29	29	34	25	37	37	45	36	33	26	34	28
A_55_P2079483	Gbx1	gastrulation brain homeobox 1	NM_015739	231044	-2.159	4.49	0.00024	3	5.87	2e-05	-1.459	14.17	0.04775	50	86	324	59	108	121	98	106	55	46	42	59	383	312	284	115	64	85	68	56	54
A_55_P2161055	Trp63	transformation related protein 63	NM_001127261	22061	-3.906	2.67	0	-2.999	5.87	0	1.198	35.86	0.2562	1376	1800	1791	2157	5372	5354	5402	5361	1589	1484	974	1558	2003	1595	1799	2014	1621	1785	2088	2067	2325
A_30_P01022887			chr5:14923900-15062725_F		-2.719	3.41	1e-05	-2.998	5.87	1e-05	1.004	68.66	0.98722	47	38	43	38	128	123	136	126	39	42	47	64	44	39	45	30	47	39	40	34	41
A_55_P2077666	Porcn	porcupine homolog (Drosophila)	NM_023638	53627	-1.392	13.45	3e-05	-2.997	5.86	0	-1.047	62.41	0.53566	5385	3126	2501	2987	7497	7392	7897	7217	5189	5360	5629	5371	2499	2566	2440	2915	3263	3213	3067	2859	3041
A_52_P496202	Pcsk1n	proprotein convertase subtilisin/kexin type 1 inhibitor	NM_013892	30052	-5.333	2.18	0	-2.996	5.87	0	-2.82	6.96	0	737	2883	1312	1022	3931	3871	4094	3832	771	686	829	674	1402	1170	1378	2866	2865	2917	1119	864	1106
A_51_P456870	Foxj1	forkhead box J1	NM_008240	15223	3.133	2.97	0	2.996	5.87	0	-1.978	7.36	1e-05	271	484	259	245	87	94	91	76	273	252	323	242	249	264	265	449	488	517	251	243	241
A_52_P270158	Fam75d3	family with sequence similarity 75, member D3	NM_028157	72219	1.083	43.14	0.23012	2.994	5.86	0	-2.834	6.96	0	2327	2215	6434	782	2149	2247	2054	2149	2288	2337	2230	2459	6441	6759	6117	2083	2278	2291	817	740	791
A_30_P01018313			chr1:134867906-134885481_R		1.014	55.39	0.92521	2.994	5.87	0	2.123	7.23	0	202	145	596	308	199	175	219	206	218	190	190	212	546	594	652	145	161	132	301	280	349
A_55_P2090505					-3.696	2.68	0	-2.993	5.89	3e-05	1.21	36.65	0.38079	1116	1319	1378	1596	4125	3972	4343	4068	1369	1021	1091	1017	1631	1031	1558	1283	1422	1257	1847	1110	1981
A_66_P124806	Tlr4	toll-like receptor 4	NM_021297	21898	-2.392	3.85	1e-05	-2.989	5.87	0	-1.011	67.81	0.95742	27	19	21	19	63	56	61	75	29	26	25	25	22	20	22	23	17	18	24	16	18
A_55_P2070079	Lgals9	lectin, galactose binding, soluble 9	NM_010708	16859	-1.236	23.93	0.11899	-2.988	5.87	0	-4.39	6.92	0	203	311	84	71	251	276	228	252	192	238	227	165	88	91	75	282	314	341	66	85	64
A_66_P121745	Rgnef	Rho-guanine nucleotide exchange factor	NM_012026	110596	-1.631	8.08	0.00117	-2.988	5.88	0	-1.555	10.25	0.00413	277	249	151	160	452	461	432	465	241	246	336	297	139	192	130	226	273	250	170	148	164
A_51_P102911	Hoxa11	homeobox A11	NM_010450	15396	-1.262	22	0.21553	-2.987	5.87	2e-05	1.123	50.58	0.61126	68	97	29	109	86	91	85	83	59	63	96	62	35	27	25	88	93	114	95	144	96
A_51_P306017	Dll1	delta-like 1 (Drosophila)	NM_007865	13388	-8.121	1.8	0	-2.987	5.87	1e-05	-3.289	6.96	0	30	192	81	58	243	241	234	253	31	27	40	24	78	100	69	174	215	189	54	68	54
A_51_P140641	Fam176a	family with sequence similarity 176, member A	NM_145570	232146	-1.133	35.36	0.12889	-2.986	5.87	0	-2.067	7.25	0	1199	2689	455	1301	1358	1337	1294	1447	1251	1103	1345	1112	427	484	455	2748	2663	2659	1268	1416	1227
A_51_P355360	Jak3	Janus kinase 3	NM_010589	16453	2.677	3.24	0	2.985	5.86	0	2.306	7.07	0	708	283	790	653	265	281	258	256	715	674	748	698	762	809	800	275	289	286	680	607	675
A_52_P661071	Snhg3	small nucleolar RNA host gene (non-protein coding) 3	NR_003270	399101	1.998	4.92	1e-05	2.984	5.87	0	1.46	13.01	0.00265	3599	3392	5376	4951	1802	1840	1871	1698	3661	3686	3064	4060	5362	4906	5907	3791	2853	3608	4858	4715	5298
A_55_P2135113					-1.92	10.02	0.23929	-2.984	6.19	0.05769	-1.035	64.27	0.96744	32	22	21	21	61	37	26	239	30	53	33	20	22	18	22	22	21	22	23	21	19
A_30_P01031910			chr12:89479525-89503525_F		-4.404	2.54	0	-2.984	5.87	0	-1.146	45.83	0.43997	27	33	40	29	120	128	112	122	32	32	26	20	38	38	45	29	33	39	25	31	32
A_66_P135106	Slco3a1	solute carrier organic anion transporter family, member 3a1	NM_001038643	108116	-2.325	3.94	0	-2.983	5.87	0	-1.709	8.56	0.00025	69	185	54	108	160	149	162	170	62	83	62	71	50	59	52	197	154	208	111	107	107
A_51_P140690	Stmn3	stathmin-like 3	NM_009133	20262	2.904	3.02	0	2.983	5.86	0	1.398	15.53	0.00207	2355	817	2419	1141	811	813	793	828	2147	2277	2667	2359	2346	2326	2595	877	783	794	1072	1338	1037
A_52_P426513	Sh3bgrl	SH3-binding domain glutamic acid-rich protein like	NM_019989	56726	2.813	3.14	0	2.981	5.86	0	1.011	67.79	0.9465	926	318	982	322	329	338	315	335	926	856	1082	859	951	1033	963	294	346	317	293	392	291
A_30_P01017834			chr5:15146475-15170100_F		-1.836	6.67	0.00684	-2.98	5.87	0.00011	-1.14	47.02	0.62856	62	35	38	31	113	101	110	132	52	97	43	67	34	40	40	29	37	41	29	28	36
A_51_P309920	Itga8	integrin alpha 8	NM_001001309	241226	1.258	21.19	0.0291	2.979	5.87	0	-1.423	14.68	0.00305	571	147	1352	103	454	461	412	492	536	603	580	567	1318	1451	1292	132	163	148	97	124	92
A_55_P1990735	Ift122	intraflagellar transport 122 homolog (Chlamydomonas)	NM_031177	81896	2.081	4.44	0	2.978	5.87	0	-1.04	63.44	0.60966	835	562	1195	541	401	408	419	378	859	803	857	822	1181	1268	1138	554	574	559	560	513	550
A_55_P2005570	Celf2	CUGBP, Elav-like family member 2	NM_010160	14007	-1.553	9.31	0.00015	-2.975	5.87	0	2.079	7.24	0	666	730	348	1518	1034	995	1087	1023	631	592	771	682	329	395	324	788	696	709	1434	1628	1497
A_55_P2033407	Meg3	maternally expressed 3	NR_027652	17263	-2.56	3.59	0	-2.975	5.87	0	-3.322	6.94	0	1779	10573	1531	3183	4554	4715	4280	4679	1887	2045	1382	1878	1582	1422	1595	11384	9844	10547	3186	3223	3140
A_52_P471395	Ifngr2	interferon gamma receptor 2	NM_008338	15980	1.139	35.22	0.31501	-2.973	5.87	0	2.542	7.02	0	1159	896	342	2277	1018	1100	853	1123	1055	1271	1082	1244	329	384	318	988	758	959	2160	2538	2153
A_55_P2341468	Rbms3	RNA binding motif, single stranded interacting protein	NM_001172123	207181	-2.777	3.36	0	-2.971	5.88	0	-1.113	51.17	0.50675	22	24	21	21	62	56	58	75	21	24	28	19	21	23	19	24	22	25	23	19	22
A_66_P114784	Pla2g7	phospholipase A2, group VII (platelet-activating factor acetylhydrolase, plasma)	NM_013737	27226	1.858	5.56	0	2.97	5.87	0	1.437	13.48	0.00044	585	110	935	158	315	326	285	336	594	625	557	566	935	1004	872	100	114	117	146	170	159
A_52_P512575	Hopx	HOP homeobox	NM_175606	74318	3.058	2.94	0	2.969	5.87	0	-1.947	7.44	1e-05	2047	1846	1987	948	669	700	648	661	2044	1947	2327	1896	1891	2347	1769	1769	2092	1699	915	1010	921
A_52_P442852	Kbtbd7	kelch repeat and BTB (POZ) domain containing 7	NM_001024135	211255	1.228	23.95	0.0906	2.969	5.87	0	-1.234	31.79	0.10552	392	268	947	217	319	345	299	314	380	385	451	356	923	949	969	264	260	282	176	275	212
A_30_P01023677			chr4:136871882-136872469_R		-3.142	5.43	0.11871	-2.969	6.56	0.16937	1.35	17.88	0.75955	27	23	29	30	85	31	32	641	32	25	31	23	28	28	31	22	21	24	29	33	30
A_55_P1956534	Dach2	dachshund 2 (Drosophila)	NM_033605	93837	1.665	7.39	0.00037	2.968	5.87	0	-1.219	34	0.13995	63	69	112	56	38	35	37	41	60	62	71	59	105	127	105	76	61	70	50	70	51
A_66_P114435	BC061212	cDNA sequence BC061212	NM_198667	381724	-5.412	2.27	0	-2.966	5.86	1e-05	-1.196	38.34	0.33659	39	31	71	26	212	215	212	208	41	34	33	51	71	75	68	27	33	33	22	35	22
A_55_P2178378	Gas5	growth arrest specific 5	NR_002840	14455	2.28	3.94	0	2.965	5.87	0	-1.173	40.73	0.10216	6616	10366	8603	8840	2902	3064	2641	3019	6355	6628	6432	7071	8447	8581	8784	10955	9189	11064	8171	10171	8313
A_51_P182471	Celf2	CUGBP, Elav-like family member 2	NM_010160	14007	-1.483	11.02	0.00109	-2.963	5.87	0	2.018	7.3	1e-05	313	353	156	712	463	440	465	487	278	313	367	299	135	189	150	372	341	346	717	745	674
A_55_P2142668					2.035	5.07	0.00079	2.961	5.87	3e-05	1.528	11.53	0.03663	399	276	581	422	196	195	202	191	564	308	416	350	632	480	645	285	337	219	409	376	490
A_55_P2060269	1700091H14Rik	RIKEN cDNA 1700091H14 gene	AK007033	73553	-2.914	3.41	3e-05	-2.958	5.89	4e-05	-1.122	50.51	0.63509	37	34	36	30	107	101	82	150	35	30	42	42	38	38	33	31	39	33	35	23	35
A_52_P675395	Cxcr7	chemokine (C-X-C motif) receptor 7	NM_007722	12778	5.553	2.19	0	2.957	5.87	0	2.564	7.01	1e-05	576	225	307	577	104	111	97	104	521	588	710	506	270	368	291	208	217	252	503	665	575
A_55_P2012369	Eea1	early endosome antigen 1	NM_001001932	216238	-4.425	2.48	0	-2.957	5.87	0	1.395	15.12	0.00304	265	546	396	762	1171	1109	1236	1170	245	288	296	235	368	453	373	531	586	524	722	822	746
A_55_P2104422	Inadl	InaD-like (Drosophila)	NM_001005787	12695	1.025	53.68	0.89759	-2.953	5.89	0	-1.722	8.35	0.00086	257	389	85	226	251	286	224	247	216	278	270	269	77	110	73	384	395	388	217	256	207
A_55_P2019447	Ano2	anoctamin 2	NM_153589	243634	-3.947	2.62	0	-2.95	5.89	0	-1.841	7.88	0.00037	30	56	41	31	120	133	102	127	29	32	31	29	35	51	38	60	54	56	27	28	37
A_66_P113659	Ripply1	ripply1 homolog (zebrafish)	NM_001037915	622473	-6.101	2.03	0	-2.95	5.87	0	-4.244	6.92	0	43	216	90	51	264	256	264	273	44	53	43	36	85	87	98	228	213	207	48	59	46
A_30_P01029836			chr5:92548501-92566401_F		2.144	5.1	0.0607	2.949	5.91	0.01454	1.292	31.49	0.61248	115	67	158	87	54	46	70	48	155	86	162	81	168	119	198	65	82	58	130	36	142
A_52_P31543	Btg2	B-cell translocation gene 2, anti-proliferative	NM_007570	12227	1.084	42.91	0.19854	2.948	5.86	0	1.667	8.64	0	1187	941	3230	1568	1096	1088	1118	1081	1141	1142	1228	1242	3184	3138	3373	934	1000	891	1615	1595	1497
A_52_P253044	Syt13	synaptotagmin XIII	NM_030725	80976	-2.632	3.36	0	2.947	5.87	0	-2.002	7.33	0	98	647	759	323	258	266	238	270	89	106	94	104	723	748	810	701	620	622	321	325	322
A_30_P01025366			chr5:108545733-108546016_F		1.414	13.19	0.00704	2.947	5.87	0	-1.687	8.87	0.00053	88	112	184	67	63	63	65	60	90	87	76	103	166	190	199	128	100	110	58	63	81
A_55_P2011410	Pdzk1	PDZ domain containing 1	NM_021517	59020	1.087	42.77	0.32224	-2.944	5.87	0	2.977	6.96	0	364	546	114	1625	335	363	321	321	348	339	403	368	126	108	108	584	522	534	1658	1620	1598
A_52_P15300	Hoxb2	homeobox B2	NM_134032	103889	-2.392	4.26	0.00065	-2.943	5.87	0.00019	1.268	26.81	0.35587	35	28	28	36	83	83	73	94	31	29	26	62	28	28	29	28	29	28	34	45	31
A_55_P1999760	Lrrc51	leucine rich repeat containing 51	NM_001162974	69358	1.055	48.74	0.66584	2.934	5.87	0	2.32	7.07	0	229	352	638	818	217	236	186	233	202	216	252	252	589	672	655	382	321	358	841	826	787
A_52_P544043	Pcsk5	proprotein convertase subtilisin/kexin type 5	NM_001163144	18552	-1.671	8.28	0.00925	-2.934	5.87	4e-05	1.123	49.86	0.62895	38	32	22	36	64	64	60	68	32	57	42	28	19	24	23	36	27	33	33	40	34
A_51_P477121	Pmaip1	phorbol-12-myristate-13-acetate-induced protein 1	NM_021451	58801	1.375	14.4	6e-05	-2.933	5.87	0	2.7	6.96	0	7321	2902	1815	7835	5323	5807	5282	4917	7355	7496	7166	7272	1790	1904	1755	2879	2907	2920	8247	7590	7683
A_51_P306017	Dll1	delta-like 1 (Drosophila)	NM_007865	13388	-8.124	1.72	0	-2.932	5.89	0	-4.363	6.92	0	36	252	101	58	295	323	270	294	38	33	38	37	95	127	84	226	266	266	54	68	53
A_55_P2097398			TC1654900		4.074	2.52	0	2.931	5.87	0	-1.442	12.91	7e-05	2001	1852	1439	1284	491	495	488	490	2124	1992	1828	2071	1427	1353	1545	1851	1835	1871	1194	1356	1309
A_30_P01018924			chr10:24269165-24276690_R		3.199	2.97	0	2.929	5.88	2e-05	-1.028	65.66	0.91431	133	77	122	75	42	43	35	48	109	148	138	143	108	132	128	80	64	90	60	101	69
A_30_P01029338			chr10:94900849-94928059_R		4.059	2.53	0	2.929	5.87	0	-1.015	67.24	0.89956	313	197	226	194	77	73	79	79	304	301	336	313	216	239	224	202	182	208	172	198	214
A_51_P279552	Cav2	caveolin 2	NM_016900	12390	-2.105	4.62	0.00148	-2.927	5.93	0.00012	-1.094	55.83	0.75317	38	31	28	28	81	85	68	91	37	41	40	36	21	39	25	32	29	32	23	42	23
A_30_P01021285			chr14:21029450-21049451_F		-2.732	3.22	0	-2.926	5.87	0	-1.848	7.84	2e-05	100	214	93	116	272	278	291	249	100	91	107	100	85	96	99	223	184	240	104	117	128
A_30_P01018806			chr2:104398943-104412968_F		2.488	3.68	0	2.925	5.87	0	1.554	10.42	0.00206	317	136	373	211	128	118	133	132	281	295	406	302	336	405	381	127	152	129	222	186	228
A_55_P2037343	H2-Q10	histocompatibility 2, Q region locus 10	NM_010391	15007	-3.22	2.94	0	-2.921	5.87	0	-2.103	7.18	1e-05	109	416	120	198	350	311	371	372	114	125	83	119	113	133	115	426	418	404	200	194	199
A_55_P2021744	Dcc	deleted in colorectal carcinoma	NM_007831	13176	-3.051	3.21	1e-05	-2.921	5.88	3e-05	1.067	59.42	0.79973	32	28	34	30	98	114	82	101	26	31	50	26	35	33	34	26	27	31	26	33	31
A_51_P143296	Myh8	myosin, heavy polypeptide 8, skeletal muscle, perinatal	NM_177369	17885	-3.284	2.82	0	-2.921	5.87	0	-2.456	7.05	0	117	137	132	56	385	401	365	389	106	109	121	134	123	142	131	139	136	138	57	66	46
A_55_P2028961	Idi1	isopentenyl-diphosphate delta isomerase	NM_145360	319554	2.742	3.17	0	2.918	5.87	0	1.702	8.39	0	6193	7214	6591	12281	2258	2301	2253	2222	6351	5983	6768	5719	6739	6675	6364	7423	7289	6939	11560	13067	12261
A_30_P01028342			chr12:88216358-88221647_R		-1.185	37.36	0.81323	-2.918	6.12	0.07003	-1.082	57.22	0.9244	58	22	24	20	69	192	48	36	51	135	75	23	33	20	20	19	28	20	21	19	21
A_51_P291417	Thbd	thrombomodulin	NM_009378	21824	-2.239	4.04	2e-05	-2.917	5.87	0	-1.029	65.56	0.89415	56	59	43	58	124	127	113	135	56	54	53	59	42	48	39	70	45	66	48	65	61
A_55_P2086811	Sp140	Sp140 nuclear body protein	NM_001013817	434484	-5.433	2.22	0	-2.916	5.87	0	-1.648	9.23	0.00112	145	249	270	151	788	817	743	807	139	166	117	164	281	261	269	276	203	275	148	169	138
A_30_P01031178			chr13:99870660-99877535_F		1.636	7.92	0.00015	2.915	5.88	0	2.531	7	0	153	102	273	258	94	104	86	92	136	149	175	156	238	317	270	107	91	109	268	253	253
A_52_P78373	Sorbs3	sorbin and SH3 domain containing 3	NM_011366	20410	1.071	46.04	0.59565	2.912	5.87	0	1.418	13.91	0.00537	345	212	938	300	322	335	286	349	358	350	275	412	943	987	887	220	219	197	315	291	296
A_55_P2025690	Slc5a7	solute carrier family 5 (choline transporter), member 7	NM_022025	63993	-2.586	3.59	0	-2.912	5.87	0	-1.292	24.04	0.09136	25	26	22	20	64	65	61	66	20	32	22	26	22	21	23	25	31	22	20	19	21
A_55_P2164659	Tlx2	T-cell leukemia, homeobox 2	NM_009392	21909	6.725	1.86	0	2.908	5.87	0	29.146	6.92	0	3933	63	1701	1843	585	598	550	608	3883	4054	3755	4047	1698	1735	1670	59	62	69	1873	1957	1707
A_51_P424272	Mt4	metallothionein 4	NM_008631	17752	3.587	2.75	0	2.905	5.87	0	-1.249	28.22	0.1058	395	174	320	140	110	121	102	108	317	375	408	500	308	354	300	187	156	182	129	143	148
A_52_P305230	Igsf21	immunoglobin superfamily, member 21	NM_198610	230868	-2.482	3.62	0	2.904	5.87	0	-1.831	7.81	2e-05	1651	3087	11895	1686	4096	4140	3938	4215	1681	1795	1358	1812	11931	11447	12322	3208	2791	3286	1840	1645	1583
A_52_P338956	Aspg	asparaginase homolog (S. cerevisiae)	NM_001081169	104816	1.12	37.88	0.33164	2.902	5.87	0	2.482	7.02	0	3258	4395	8440	10907	2909	2753	3021	2959	3604	3530	2497	3549	8681	8118	8531	4675	3957	4589	10789	10706	11233
A_55_P2091359	Padi2	peptidyl arginine deiminase, type II	NM_008812	18600	2.559	3.39	0	2.902	5.88	0	2.078	7.29	0	697	1148	791	2386	273	279	282	258	719	679	709	683	863	670	856	1173	1036	1247	2564	2070	2559
A_55_P1978465	H2-Q8	histocompatibility 2, Q region locus 8	NM_023124	15019	-2.258	4.04	0	-2.9	5.88	0	-1.996	7.36	1e-05	294	846	229	424	663	661	703	629	344	267	268	304	262	197	232	895	820	826	444	380	452
A_55_P2209298	AA589532	expressed sequence AA589532	AK079655	106131	-1.596	8.99	0.00027	-2.896	5.88	0	1.165	41.29	0.20148	77	105	42	122	123	102	139	130	72	82	69	86	40	46	41	106	95	114	127	124	115
A_51_P336509	Zfpm2	zinc finger protein, multitype 2	NM_011766	22762	1.293	19.21	0.01658	-2.896	5.87	0	-1.376	16.7	0.00647	116	40	31	29	90	99	83	87	132	124	106	104	30	31	32	43	41	37	26	33	30
A_55_P2077546					-3.169	2.88	0	-2.895	5.87	0	1.291	23.36	0.01223	268	311	293	402	848	861	832	851	286	288	234	267	324	283	274	335	281	320	390	374	444
A_55_P2055597	Enpp2	ectonucleotide pyrophosphatase/phosphodiesterase 2	NM_001136077	18606	-3.062	2.98	0	-2.893	5.88	0	-19.876	6.92	0	43	645	46	32	133	148	122	130	39	44	51	40	45	52	42	593	662	685	38	28	32
A_30_P01022907			chr10:94900849-94928059_R		4.211	2.56	0	2.89	5.89	1e-05	1.061	60.85	0.78519	164	93	113	99	39	36	37	45	153	180	182	146	104	137	101	100	79	102	79	126	96
A_51_P306017	Dll1	delta-like 1 (Drosophila)	NM_007865	13388	-8.174	1.82	0	-2.89	5.89	1e-05	-3.798	6.93	0	29	178	82	47	238	247	202	271	29	25	38	27	76	96	77	185	177	173	55	37	50
A_51_P371867	3830417A13Rik	RIKEN cDNA 3830417A13 gene	NM_027512	70696	-5.663	2.24	0	-2.89	5.89	1e-05	-1.179	40.37	0.36676	46	68	89	57	258	318	225	240	45	55	45	39	82	106	81	74	60	70	50	72	53
A_51_P120875	Olfr713	olfactory receptor 713	NM_147034	259036	-3.109	3.14	1e-05	-2.889	5.89	3e-05	-1.115	51.16	0.64035	37	45	40	41	116	124	95	131	42	49	25	37	36	42	43	47	49	40	46	35	42
A_51_P279552	Cav2	caveolin 2	NM_016900	12390	-1.847	5.61	1e-05	-2.886	5.88	0	-1.201	35.48	0.10343	38	27	24	23	70	68	70	71	34	38	37	43	27	25	21	30	23	28	22	22	23
A_55_P2033278	Speer5-ps1	spermatogenesis associated glutamate (E)-rich protein 5, pseudogene 1	NR_001582	70365	-5.675	2.04	0	-2.885	5.87	0	3.713	6.93	0	66	73	130	270	374	387	348	388	64	66	65	70	128	138	124	66	73	80	270	248	295
A_55_P2027999	Hk1	hexokinase 1	NM_001146100	15275	1.096	41.41	0.38434	2.885	5.87	0	4.43	6.92	0	4440	2715	11689	12028	4052	4024	4071	4061	4694	4526	3725	4910	11472	11797	11801	2877	2323	2994	12551	11287	12284
A_30_P01033601			chr12:89479525-89503525_F		-4.713	2.38	0	-2.882	5.87	0	-1.058	60.99	0.68702	69	88	112	83	324	336	310	326	78	68	68	62	117	101	119	87	103	76	93	76	81
A_66_P136389	Bmpr1b	bone morphogenetic protein receptor, type 1B	NM_007560	12167	-2.359	5.14	0.01031	-2.881	6.05	0.00399	-1.91	7.66	0.06317	31	40	25	21	72	158	48	50	34	39	32	21	28	23	24	35	45	41	19	25	19
A_55_P2153570	Zfp655	zinc finger protein 655	NM_001083958	72611	-1.432	12.04	2e-05	-2.877	5.87	0	-1.089	55.04	0.21423	619	547	308	503	887	922	849	891	623	642	602	612	304	325	296	551	518	574	490	536	484
A_55_P2131725	LOC100045026	butyrophilin-like	NM_001039241	100045026	-1.184	28.86	0.14293	2.876	5.89	0	2.192	7.14	1e-05	73	141	249	308	87	92	77	92	64	75	78	77	217	302	236	140	135	147	283	338	307
A_65_P06446	Tfrc	transferrin receptor	NM_011638	22042	3.465	2.73	0	2.875	5.87	0	1.513	11.06	0.00025	2870	1960	2382	2965	828	859	845	784	2950	3133	2466	2978	2470	2177	2512	2023	1868	1994	2727	3280	2914
A_51_P310676	Galr2	galanin receptor 2	NM_010254	14428	2.156	4.44	1e-05	2.875	5.89	0	-2.418	7.05	0	102	131	136	54	47	56	46	41	102	99	102	105	113	157	143	135	131	128	54	48	62
A_55_P1996893	Zpbp2	zona pellucida binding protein 2	NM_001166494	69376	-3.038	3.91	0.00211	-2.874	6.09	0.00493	-1.643	9	0.17208	50	99	53	61	153	361	88	112	51	59	55	39	54	56	49	108	90	101	66	56	61
A_66_P119518	Tuba8	tubulin, alpha 8	NM_017379	53857	-2.465	3.72	1e-05	-2.871	5.88	0	2.785	6.98	0	81	89	70	247	200	210	188	201	72	90	68	98	62	81	68	110	78	82	246	249	247
A_55_P2156425	Upk1a	uroplakin 1A	NM_026815	109637	-1.057	47.96	0.40792	-2.87	5.87	0	-1.353	17.33	0.00014	1411	1302	519	962	1490	1427	1606	1444	1392	1457	1411	1383	523	508	527	1344	1216	1350	949	938	1001
A_55_P2329313	C530014P21Rik	RIKEN cDNA C530014P21 gene	AK049648	399604	-1.593	10.38	0.03393	-2.869	5.96	0.00016	1.068	59.45	0.83103	58	60	32	64	92	68	132	85	68	69	43	55	26	39	32	68	53	60	55	64	74
A_66_P112394			AK134220		1.543	9.21	8e-05	-2.867	5.88	0	2.399	7.05	0	697	591	158	1418	452	479	452	427	722	708	676	684	158	142	175	579	534	668	1518	1303	1441
A_52_P463235	Ankrd33b	ankyrin repeat domain 33B	NM_027496	67434	1.413	12.45	0.00013	-2.866	5.87	0	-1.245	28.48	0.00806	1262	604	312	485	893	885	878	917	1285	1251	1249	1266	307	346	285	630	591	590	483	534	441
A_51_P384441	Tmem201	transmembrane protein 201	NM_177672	230917	2.922	2.99	0	2.866	5.87	0	1.159	41.86	0.03286	552	307	541	356	189	191	181	194	575	520	592	523	543	544	536	292	322	308	367	339	363
A_52_P274496	Tspan18	tetraspanin 18	NM_183180	241556	-1.186	28.17	0.12572	-2.865	5.88	0	5.749	6.92	0	175	113	72	649	208	211	203	209	192	172	152	187	74	81	64	125	94	123	684	615	651
A_55_P1957543	Sohlh1	spermatogenesis and oogenesis specific basic helix-loop-helix 1	NM_001001714	227631	-3.317	2.87	0	-2.864	5.88	0	-1.578	9.74	0.00065	67	129	77	82	221	239	212	214	64	66	57	83	69	83	80	139	132	118	81	83	82
A_30_P01019423			chr6:31078802-31079644_R		-2.057	5.89	0.03068	-2.863	6.04	0.00476	1.109	53.02	0.82334	251	336	180	372	517	325	752	565	261	399	168	228	236	112	222	326	378	306	459	274	411
A_51_P337125	Inpp5d	inositol polyphosphate-5-phosphatase D	NM_010566	16331	-1.29	18.33	0.00454	2.863	5.87	0	1.527	10.98	0.00013	5218	6021	19275	9192	6733	6655	7041	6515	5329	5162	5160	5222	17568	19354	21061	6114	6050	5900	10752	8862	8151
A_51_P306017	Dll1	delta-like 1 (Drosophila)	NM_007865	13388	-7.806	1.78	0	-2.862	5.91	0	-4.223	6.92	0	35	233	96	55	276	281	251	298	40	35	38	30	81	129	85	222	238	241	52	54	59
A_51_P207751	Guca1a	guanylate cyclase activator 1a (retina)	NM_008189	14913	-4.963	2.37	0	-2.862	5.88	0	2.915	6.96	0	201	352	348	1027	997	1120	893	989	174	208	206	218	333	357	355	391	281	399	883	1170	1049
A_55_P2085974	Igf1	insulin-like growth factor 1	NM_010512	16000	-1.58	9.19	0.01932	-2.861	5.97	5e-05	-1.675	8.87	0.01427	38	57	21	34	60	51	61	69	36	39	43	34	32	19	15	56	58	57	41	31	31
A_55_P2156937	Sytl3	synaptotagmin-like 3	NM_031395	83672	-2.295	6.64	0.09368	-2.859	6.24	0.0472	1.115	51.65	0.87989	53	33	43	37	123	63	64	461	53	44	58	61	46	46	37	42	27	32	36	35	39
A_51_P165504	Twist2	twist homolog 2 (Drosophila)	NM_007855	13345	-1.966	6.64	0.06133	-2.859	5.89	0.00839	-1.247	30.26	0.62514	45	38	31	31	89	88	82	96	33	33	31	122	27	35	32	39	38	39	25	40	29
A_51_P214985	Zfp521	zinc finger protein 521	NM_145492	225207	-2.452	3.69	0	2.859	5.89	0	-2.092	7.21	0	28	57	197	27	69	71	62	75	27	32	29	25	180	226	188	61	56	54	28	28	26
A_30_P01032390			chr5:105072936-105074001_F		-1.516	10.09	6e-05	-2.856	5.88	0	-1.052	61.52	0.62306	262	163	139	155	398	439	378	379	251	271	281	248	138	153	128	162	166	162	144	170	153
A_55_P1988183	Cdkn2b	cyclin-dependent kinase inhibitor 2B (p15, inhibits CDK4)	NM_007670	12579	-4.455	2.45	0	-2.853	5.87	0	-1.063	59.8	0.4785	181	241	282	227	804	778	871	767	177	166	195	185	286	268	292	234	259	231	218	234	228
A_51_P205028	Fgf3	fibroblast growth factor 3	NM_008007	14174	-1.402	14.24	0.01141	-2.852	5.89	0	-2.229	7.09	2e-05	172	444	85	199	241	275	208	245	154	187	151	202	85	102	70	457	431	444	188	203	206
A_55_P2091472	Bnip3	BCL2/adenovirus E1B interacting protein 3	NM_009760	12176	1.659	7.19	0	-2.851	5.87	0	2.83	6.96	0	8535	16531	1804	46789	5143	5362	5165	4914	8711	8822	8021	8609	1756	1907	1754	15721	15625	18391	45280	50501	44795
A_30_P01029005			chr5:14943275-14944205_F		-1.636	10.1	0.08308	-2.851	5.92	0.00154	-1.017	66.95	0.96952	61	29	35	29	100	78	117	110	120	63	43	43	29	43	35	32	30	26	29	26	32
A_51_P279552	Cav2	caveolin 2	NM_016900	12390	-2.094	4.62	2e-05	-2.851	5.89	0	-1.101	53.51	0.55101	31	28	23	26	66	69	61	67	29	30	40	28	23	27	20	26	27	33	23	27	27
A_52_P259521	Rag2	recombination activating gene 2	NM_009020	19374	-1.035	51.65	0.95693	2.85	6.18	0.02699	1.425	14.24	0.49869	19	20	56	29	20	20	20	19	17	20	19	21	22	174	46	21	20	19	30	32	24
A_55_P2091473	Bnip3	BCL2/adenovirus E1B interacting protein 3	NM_009760	12176	1.519	9.76	0.00012	-2.849	5.87	0	2.458	7.03	0	13679	27137	3161	66702	9007	8937	9089	8996	14045	13739	12316	14733	3391	3299	2824	27289	23973	30546	64960	69520	65716
A_30_P01025039			chr17:012941161-012944859		1.613	9.25	0.01731	-2.849	5.94	7e-05	-1.694	8.94	0.01449	136	109	30	65	85	66	99	93	128	175	113	136	25	38	28	113	87	133	60	76	59
A_55_P1953301	Sord	sorbitol dehydrogenase	NM_146126	20322	-3.725	2.62	0	-2.848	5.87	0	-1.08	56.7	0.2779	1455	4151	1903	3844	5420	5614	5052	5614	1426	1479	1404	1514	1956	1823	1933	4429	3910	4130	3935	3711	3888
A_55_P2074488	Crim1	cysteine rich transmembrane BMP regulator 1 (chordin like)	NM_015800	50766	-2.618	3.41	0	-2.847	5.89	0	1.356	17.58	0.01349	146	169	135	229	383	405	384	362	147	163	125	154	141	155	112	176	150	183	233	219	235
A_66_P119034	Pla2g7	phospholipase A2, group VII (platelet-activating factor acetylhydrolase, plasma)	NM_013737	27226	1.731	6.47	0	2.847	5.87	0	1.329	19.38	0.0008	1962	407	3227	541	1134	1172	1080	1152	2084	1897	2055	1823	3223	3220	3239	370	427	427	574	525	527
A_55_P1993503	Adora2b	adenosine A2b receptor	NM_007413	11541	-1.667	7.05	0.0002	-2.846	5.89	0	-1.769	8.25	0.00014	205	360	120	203	341	334	362	329	204	201	211	203	101	135	127	363	363	354	205	247	166
A_52_P52637			NAP102386-1		-2.787	4.25	0.00379	-2.846	6.09	0.00525	-2.188	7.21	0.02963	76	97	75	44	213	510	134	142	74	72	87	73	79	76	70	107	78	108	43	39	51
A_55_P2205226	6430519N07Rik	RIKEN cDNA 6430519N07 gene	AK032319	101179	-3.025	3.34	1e-05	-2.845	5.95	3e-05	-1.87	7.71	0.00233	28	58	30	31	86	59	118	91	25	29	26	34	29	30	31	67	52	58	33	29	32
A_30_P01030435			chr2:67836003-67836461_F		-2.175	6.01	0.04781	-2.844	6.03	0.01438	-1.791	7.89	0.1707	55	65	42	36	119	111	72	210	39	136	39	43	36	51	39	64	70	63	37	35	38
A_55_P2123502	Jam2	junction adhesion molecule 2	NM_023844	67374	-3.551	2.68	0	-2.843	5.87	0	2.559	6.98	0	15997	16381	19983	41916	56810	58397	53640	58534	15034	16254	16512	16229	20278	19712	19963	16274	16275	16595	42190	42985	40609
A_30_P01026031			chr4:129380903-129390686_R		7.389	1.72	0	-2.843	5.89	0	4.642	6.92	0	1454	194	69	903	197	193	203	195	1438	1454	1525	1403	60	86	64	195	200	188	923	868	918
A_55_P2002988	Dub2a	deubiquitinating enzyme 2a	NM_001001559	384701	-3.416	2.76	0	-2.842	5.87	1e-05	-1.091	56.24	0.65566	80	96	96	88	274	287	267	268	95	75	77	74	101	90	99	86	134	78	100	78	88
A_55_P2076772	Hspa5	heat shock protein 5	NM_022310	14828	1.888	5.13	0	2.842	5.87	0	-1.322	19.53	0.0001	36222	42572	54540	32192	19190	19265	18807	19503	36474	36663	35425	36338	53947	56522	53206	42802	43388	41548	30895	34430	31364
A_51_P279552	Cav2	caveolin 2	NM_016900	12390	-1.879	6.07	0.00387	-2.842	5.89	0.00011	-1.248	30.29	0.34218	34	33	23	27	65	64	59	71	31	50	36	25	21	28	20	39	32	30	21	33	27
A_55_P2332731	D130062J21Rik	RIKEN cDNA D130062J21 gene	XM_003086347	100038651	1.326	19.64	0.13848	-2.841	5.95	5e-05	3.649	6.93	1e-05	446	223	118	815	336	224	442	383	498	503	347	455	110	127	119	249	201	223	801	767	882
A_55_P2171658	Stx3	syntaxin 3	NM_152220	20908	1.458	10.88	0	-2.84	5.87	0	1.573	9.68	0	8601	8394	2076	13202	5898	5884	5941	5869	8532	8617	8554	8703	2066	2118	2046	8477	8293	8414	12824	14069	12754
A_51_P230904	Copz2	coatomer protein complex, subunit zeta 2	NM_019877	56358	-2.848	3.14	0	-2.84	5.89	0	1.88	7.59	3e-05	70	152	71	287	200	207	212	183	68	70	83	63	74	79	61	164	138	157	298	288	275
A_55_P2177911	Lepr	leptin receptor	NM_010704	16847	-1.753	6.41	4e-05	-2.838	5.87	0	-1.092	55.19	0.48813	66	61	40	56	115	120	109	116	61	64	76	62	43	40	38	60	64	59	57	46	66
A_55_P1989673	Slco2a1	solute carrier organic anion transporter family, member 2a1	NM_033314	24059	-2.062	4.47	0	-2.837	5.87	0	1.42	13.87	4e-05	669	681	487	967	1380	1343	1435	1364	650	675	652	701	506	489	465	714	640	691	1018	913	971
A_55_P1953058	Olfr1513	olfactory receptor 1513	NM_001012269	258008	-1.959	11.3	0.34696	-2.837	6.59	0.153	1.012	67.66	0.99071	34	23	23	23	67	423	24	29	31	37	28	42	25	22	23	25	20	24	22	22	26
A_51_P231946	1700029P11Rik	RIKEN cDNA 1700029P11 gene	NM_025503	66346	-3.742	2.61	0	-2.835	5.87	0	-1.029	65.24	0.8065	3959	9999	5226	9718	14814	15139	14546	14763	4183	4039	3532	4117	5269	5401	5016	11037	8690	10424	9409	10371	9405
A_30_P01017799			chr10:24269165-24276690_R		2.698	3.38	0	2.834	5.89	0	1.124	50.44	0.50696	95	66	100	74	35	34	32	40	80	99	105	100	92	103	106	72	56	71	57	87	82
A_30_P01032653			chr18:55149963-55239068_F		-1.82	10.15	0.30582	-2.833	6.09	0.08149	1.05	62.02	0.9549	45	21	29	22	82	126	109	40	157	48	28	20	46	22	24	20	24	19	20	22	24
A_55_P2033413	Med4	mediator of RNA polymerase II transcription, subunit 4 homolog (yeast)	NM_026119	67381	1.432	12.21	4e-05	2.831	5.87	0	-1.161	41.66	0.04049	603	508	1192	438	421	401	420	442	585	646	616	567	1220	1116	1242	481	521	525	419	438	457
A_55_P2059332	Pnkd	paroxysmal nonkinesiogenic dyskinesia	NM_001039509	56695	1.457	12.3	0.0064	2.829	5.89	0	1.296	22.77	0.06813	98	97	190	125	67	73	65	64	99	114	74	108	167	216	189	97	96	97	139	129	109
A_51_P358354	Jam3	junction adhesion molecule 3	NM_023277	83964	1.184	28.2	0.03036	-2.829	5.88	0	1.218	31.74	0.01882	4698	2346	1403	2857	3969	4019	3994	3896	5087	4490	5019	4251	1285	1543	1393	2272	2409	2359	2780	3014	2784
A_51_P513941	Lrpap1	low density lipoprotein receptor-related protein associated protein 1	NM_013587	16976	-2.119	4.23	0	-2.828	5.87	0	-1.347	17.29	3e-05	6542	9270	4902	6884	13863	13921	13718	13950	6222	6730	6635	6594	4989	4846	4872	9447	9079	9288	6888	6763	7003
A_55_P2032094	Zfp715	zinc finger protein 715	AK011730	69930	-2.236	5.96	0.02883	-2.827	6.11	0.00979	1.035	64.27	0.95159	45	35	36	36	101	40	166	155	44	51	57	32	41	33	33	33	35	37	34	40	35
A_55_P2052563	Id1	inhibitor of DNA binding 1	NM_010495	15901	1.332	16.25	0.00212	2.826	5.87	0	-1.726	8.4	1e-05	8351	7183	17719	4162	6270	6536	5911	6378	7997	8160	9234	8072	17334	18781	17088	6177	7684	7808	3965	4370	4160
A_55_P2061620	Chst1	carbohydrate (keratan sulfate Gal-6) sulfotransferase 1	NM_023850	76969	1.291	18.7	0.00182	2.825	5.87	0	-1.138	46.4	0.11099	676	640	1480	563	524	485	549	541	712	642	679	675	1462	1447	1533	603	686	635	626	523	544
A_55_P2033557	AB041803	cDNA sequence AB041803	AB041803	232685	-2.67	3.61	0	-2.824	5.94	0	-1.075	57.67	0.66769	48	96	46	89	129	94	154	149	49	46	51	47	44	47	46	97	105	87	88	88	91
A_30_P01023240			chr1:42689799-42749799_F		-2.935	6.01	0.15357	-2.823	6.9	0.20287	1.172	39.59	0.88469	22	21	23	25	66	22	25	518	24	22	23	21	29	20	22	21	20	22	25	26	23
A_55_P2111380	Ctnnd2	catenin (cadherin associated protein), delta 2	NM_008729	18163	-1.699	7.24	0.0001	-2.821	5.89	0	2.086	7.25	1e-05	93	66	56	138	157	178	134	163	93	98	98	82	62	58	48	72	62	65	126	147	143
A_51_P517430	Cd1d1	CD1d1 antigen	NM_007639	12479	1.765	6.27	0	2.819	5.87	0	1.089	54.93	0.29534	1181	1003	1887	1092	669	699	625	686	1134	1123	1339	1142	1819	1892	1951	1037	983	990	1105	1144	1031
A_55_P1992430	P2rx3	purinergic receptor P2X, ligand-gated ion channel, 3	NM_145526	228139	-1.305	22.51	0.44206	2.819	5.94	0.00386	-1.189	37.89	0.6704	155	219	570	184	202	264	153	206	187	212	67	217	559	603	550	228	189	244	169	199	186
A_30_P01019194			chrX:155945151-155945654_R		2.024	4.56	0	2.819	5.87	0	-1.432	14	0.00033	368	177	513	124	182	182	179	184	379	365	369	360	520	506	512	201	154	181	127	113	133
A_55_P2100485	Epha8	Eph receptor A8	NM_007939	13842	-2.135	4.73	6e-05	-2.816	5.91	1e-05	-5.419	6.92	0	130	553	98	102	277	258	344	240	112	122	169	123	87	116	94	580	515	567	104	110	93
A_66_P126836	Zbtb44	zinc finger and BTB domain containing 44	NM_001115130	235132	1.7	7.05	1e-05	2.815	5.89	0	7.921	6.92	0	1690	754	2798	5975	994	865	1110	1023	1756	1633	1697	1676	2676	2630	3111	790	701	775	5948	5908	6070
A_30_P01019618			chr7:50509139-50526856_F		-1.93	5.11	0	-2.815	5.88	0	2.082	7.23	0	359	465	246	969	692	653	677	751	343	363	379	351	236	262	241	500	426	473	997	959	951
A_51_P490023	Tubb2a	tubulin, beta 2A	NM_009450	22151	-1.736	6.53	0	2.814	5.87	0	1.181	38.11	0.04281	3760	4571	18363	5400	6526	6792	6449	6346	3961	3924	3236	3974	18023	18505	18565	4755	4317	4653	5061	5641	5516
A_55_P2054097					-4.101	2.5	0	-2.813	5.89	0	-1.081	56.95	0.52303	19	28	28	26	78	77	76	82	20	19	19	19	29	32	24	32	28	25	24	29	24
A_30_P01019105			chr8:48480224-48480698_R		-1.855	6.95	0.00891	-2.813	6	0.00029	-2.998	6.96	0.00017	51	239	34	80	94	64	139	94	47	69	37	56	38	35	29	267	223	230	69	85	87
A_51_P115005	Edn1	endothelin 1	NM_010104	13614	1.266	20.99	0.13772	-2.812	5.94	1e-05	1.331	20.55	0.08977	144	46	41	61	114	119	102	121	131	134	165	150	35	54	35	52	46	40	54	72	57
A_30_P01018533			chr5:15146475-15170100_F		-1.618	9.27	0.0154	-2.81	5.89	7e-05	-1.003	68.81	0.99249	68	33	39	33	111	102	107	124	77	94	45	68	35	46	38	32	32	36	27	35	38
A_30_P01032910			chr17:15357376-15385701_R		-5.551	2.26	0	-2.808	5.89	0	1.047	62.46	0.79919	147	218	291	229	818	857	725	881	112	147	164	175	294	301	279	224	190	244	217	231	238
A_52_P198898	Samd5	sterile alpha motif domain containing 5	NM_177271	320825	-1.872	5.36	2e-05	-2.806	5.89	0	-1.324	21.06	0.01659	86	38	57	29	161	153	168	163	87	92	83	83	55	65	53	31	41	44	30	29	27
A_30_P01029368			chr10:21710544-21710942_F		1.148	33.86	0.77272	2.804	6.12	0.01255	1.083	57.4	0.88606	30	32	73	35	26	27	27	23	26	36	34	25	30	156	82	35	24	39	35	40	30
A_51_P493987	Moxd1	monooxygenase, DBH-like 1	NM_021509	59012	-2.196	4.16	0	2.801	5.88	0	-1.378	15.88	0.00047	155	597	955	433	341	358	316	350	140	164	151	167	995	939	931	615	586	591	426	468	409
A_30_P01022053			chr10:24269165-24276690_R		2.852	3.31	1e-05	2.798	5.89	2e-05	-1.019	66.77	0.94207	96	64	94	62	34	36	30	36	70	104	102	117	95	110	81	70	54	69	59	74	55
A_30_P01020162			TSIX		-2.984	3.1	0	-2.795	5.89	1e-05	-3.346	6.96	0	43	85	46	25	128	121	113	153	44	47	46	35	42	47	49	88	80	89	19	29	30
A_52_P591166	Dpysl2	dihydropyrimidinase-like 2	NM_009955	12934	1.437	12.17	0.0001	2.794	5.88	0	-1.012	67.59	0.9127	663	851	1290	840	462	466	482	438	630	631	745	654	1383	1266	1225	886	877	793	809	831	883
A_55_P2435613	Xpo7	exportin 7	NM_023045	65246	1.184	33.99	0.7273	2.794	5.89	0.01625	-5.997	6.92	0.00027	166	480	392	80	140	122	140	161	224	251	54	250	383	369	426	515	421	510	71	86	83
A_51_P272553	Bhlhe40	basic helix-loop-helix family, member e40	NM_011498	20893	3.015	2.98	0	2.794	5.89	0	2.006	7.36	1e-05	1118	568	1036	1140	371	394	343	377	1020	1106	1271	1089	1009	1168	943	575	500	639	1203	1131	1088
A_55_P2163353	Sox3	SRY-box containing gene 3	NM_009237	20675	-2.074	5.03	0.00037	-2.793	5.89	3e-05	-7.066	6.92	0	899	1374	668	194	1865	1907	2082	1633	783	903	1332	695	657	775	585	1333	1425	1366	220	171	195
A_51_P196718	Adcy1	adenylate cyclase 1	NM_009622	432530	-2.66	3.52	0	2.793	5.89	1e-05	-1.45	13.21	0.02028	62	206	460	142	165	172	155	168	45	68	61	79	437	508	439	214	178	229	134	151	142
A_51_P337523	Adcy2	adenylate cyclase 2	NM_153534	210044	-1.058	48.23	0.74938	-2.793	5.89	0	2.069	7.36	9e-05	268	78	101	161	283	319	240	296	261	276	235	302	102	113	90	84	76	74	141	208	143
A_52_P420357	Slc15a1	solute carrier family 15 (oligopeptide transporter), member 1	NM_053079	56643	-2.29	8.47	0.2563	-2.792	6.78	0.1808	1.315	22.37	0.7747	34	32	28	42	77	27	32	533	34	28	42	32	30	26	28	26	41	31	45	42	40
A_51_P396570	Plod2	procollagen lysine, 2-oxoglutarate 5-dioxygenase 2	NM_011961	26432	-1.219	24.11	0.00699	-2.791	5.88	0	1.394	15.09	0.00021	1837	2603	803	3628	2240	2151	2305	2267	1775	1764	1950	1867	766	878	770	2542	2842	2442	3560	3716	3611
A_55_P1979526	Cdkn2b	cyclin-dependent kinase inhibitor 2B (p15, inhibits CDK4)	NM_007670	12579	-3.738	2.71	0	-2.788	5.9	1e-05	-1.053	61.39	0.80535	63	74	84	70	234	245	235	223	52	60	86	58	85	101	69	72	74	77	63	76	73
A_51_P404193	Sp5	trans-acting transcription factor 5	NM_022435	64406	75.784	1.64	0	2.788	5.9	0	15.145	6.92	0	8286	149	305	2260	109	129	94	108	8133	8360	8009	8658	293	346	280	147	135	167	2262	2491	2049
A_51_P343833	Traf1	TNF receptor-associated factor 1	NM_009421	22029	1.184	28.58	0.05887	2.788	5.89	0	-1.079	57.09	0.46883	221	226	520	209	187	173	202	185	231	207	249	200	547	508	506	224	231	222	234	206	189
A_30_P01029959			chr10:94900849-94928059_R		3.766	2.67	0	2.787	5.89	0	1.118	50.54	0.39127	220	126	163	140	58	61	51	63	194	217	241	228	153	181	155	141	105	134	133	137	151
A_55_P1972449	Sh3bp1	SH3-domain binding protein 1	NM_009164	20401	2.27	3.96	0	2.785	5.89	0	1.86	7.6	0	172	75	211	140	76	83	75	70	167	177	164	181	222	220	193	78	74	74	131	145	145
A_55_P2155116	Gm5086	predicted gene 5086	AK045784	328314	2.584	3.52	0	2.784	5.9	0	1.25	29.59	0.14116	139	50	150	63	54	57	47	58	133	123	156	146	132	177	145	56	41	57	65	70	55
A_30_P01026147			chr18:36449530-36456800_R		-1.463	17.15	0.43911	-2.78	6.05	0.0348	-1.036	64.14	0.96038	48	28	25	27	70	121	67	42	29	98	85	21	26	25	24	29	27	29	30	25	27
A_51_P306017	Dll1	delta-like 1 (Drosophila)	NM_007865	13388	-7.199	1.91	0	-2.78	5.93	1e-05	-3.348	6.95	0	32	168	82	50	229	262	208	220	32	27	40	30	72	103	76	150	200	157	55	50	45
A_55_P2189571	LOC106740	hypothetical LOC106740	NR_027905	106740	-1.618	7.72	0	2.779	5.88	0	1.196	35.51	0.00797	869	1018	3907	1217	1406	1367	1469	1384	821	894	888	875	3763	4028	3935	993	1077	987	1151	1250	1255
A_30_P01030912			chrX:50087925-50101700_R		-3.334	2.82	0	-2.778	5.88	0	1.619	9.91	0.00341	58	50	70	81	194	206	191	186	64	65	48	58	70	68	72	53	40	61	71	99	77
A_51_P126626	Zfp503	zinc finger protein 503	NM_145459	218820	1.354	15.52	0.3305	-2.777	5.89	0.00256	1.258	34.4	0.516	119	50	32	63	88	90	78	96	115	122	114	124	32	32	31	45	45	61	43	136	42
A_55_P2297672	Zfp264	zinc finger protein 264	AF365933	116812	-1.894	5.53	0.0008	-2.775	5.91	2e-05	2.223	7.23	0.00021	65	24	44	53	123	129	108	135	73	70	57	62	46	52	37	23	20	29	45	70	48
A_55_P1959112					-1.301	26.36	0.71017	-2.773	5.89	0.10081	-1.02	66.75	0.98298	51	22	24	22	66	61	63	74	26	266	37	26	26	25	21	17	22	28	21	20	24
A_55_P2068280	Gm13078	predicted gene 13078	NM_001085412	277666	-4.065	2.59	0	-2.772	5.89	0	-1.032	64.83	0.84753	23	26	33	25	92	90	90	97	20	22	21	29	30	35	35	28	24	25	24	28	23
A_55_P2020286	Tmem179	transmembrane protein 179	NM_178915	104885	-2.942	2.97	0	2.772	5.88	0	-7.563	6.92	0	668	1139	5449	151	1965	1876	2032	1992	666	655	644	709	5549	5425	5374	1214	1078	1128	146	138	169
A_51_P252859	Cyr61	cysteine rich protein 61	NM_010516	16007	-1.404	13.52	0.00089	-2.772	5.88	0	-1.177	39.12	0.09774	1908	1238	967	1052	2680	2727	2738	2577	1780	1843	2297	1761	971	1021	912	1113	1276	1336	1050	1070	1037
A_30_P01020728			TSIX		-3.554	2.71	0	-2.77	5.89	0	-8.243	6.92	0	178	597	228	72	632	606	655	636	166	160	206	184	203	234	251	583	631	580	73	68	77
A_51_P114005	Gstm7	glutathione S-transferase, mu 7	NM_026672	68312	-1.049	49.58	0.74839	2.77	5.91	0	1.49	11.89	0.00322	45	64	131	95	47	43	55	45	44	44	50	42	109	140	146	65	56	71	90	104	92
A_51_P374726	Ptx3	pentraxin related gene	NM_008987	19288	-3.072	3.08	6e-05	-2.77	5.93	0.00028	1.023	66.52	0.94846	22	26	25	27	69	84	60	64	26	20	26	19	26	28	21	19	31	31	20	37	26
A_51_P113906	Gkn2	gastrokine 2	NM_025467	66284	-2.587	4.39	0.00356	-2.769	6.09	0.00351	-1.342	20.32	0.40767	24	24	23	18	63	126	51	39	26	21	28	23	31	18	22	24	22	27	21	14	21
A_55_P1976534	Clcnka	chloride channel Ka	NM_024412	12733	1.584	8.77	0.0002	-2.768	5.9	0	1.078	57.25	0.55	854	671	195	724	539	601	497	525	821	903	783	917	175	229	184	744	643	633	728	773	674
A_51_P227165	2310030G06Rik	RIKEN cDNA 2310030G06 gene	NM_025865	66952	1	57.42	0.99803	2.768	5.87	0	-1.105	52.55	0.2185	1572	1243	4350	1125	1572	1614	1525	1578	1525	1702	1484	1586	4406	4373	4273	1294	1154	1286	1054	1258	1073
A_55_P2175687	Tex16	testis expressed gene 16	NM_031382	83556	-1.911	6.52	0.01099	-2.767	5.99	0.00067	-1.215	33.79	0.51281	29	23	20	19	56	55	42	77	44	22	37	21	21	23	17	25	20	25	19	21	18
A_51_P406165	Fam55b	family with sequence similarity 55, member B	NM_030069	78252	-1.856	11.65	0.20322	-2.766	6.18	0.03433	1.11	51.71	0.87001	33	21	22	23	61	21	105	103	49		31	23	25	21	20	20	19	23	22	21	26
A_52_P557293	Tmprss2	transmembrane protease, serine 2	NM_015775	50528	1.273	20.98	0.0384	-2.765	5.91	0	5.75	6.92	0	115	48	33	275	91	108	80	86	109	106	135	113	34	36	29	47	47	49	290	292	244
A_51_P102911	Hoxa11	homeobox A11	NM_010450	15396	-1.348	17.17	0.3393	-2.765	6.05	0.00266	1.145	46.3	0.7296	63	97	31	111	86	90	82	85	51	57	98	57	23	59	22	95	97	99	93	143	103
A_30_P01019400			chr16:94775095-94775634_F		1.726	6.73	4e-05	2.764	5.89	0	1.571	10	0.00036	202	123	324	194	117	111	115	126	180	208	191	234	299	314	362	131	107	134	191	192	199
A_55_P1991605	Aplp1	amyloid beta (A4) precursor-like protein 1	NM_007467	11803	-2.923	2.98	0	-2.763	5.89	0	-2.568	6.99	0	3800	9984	4021	3888	11108	11708	10574	11071	3664	3756	3849	3938	4139	4123	3809	9780	9713	10476	4087	3510	4096
A_52_P1169238	Gm364	predicted gene 364	NM_001128625	245423	-6.339	2.1	0	-2.762	5.92	2e-05	-1.052	61.61	0.83306	49	31	113	30	313	314	329	297	39	55	68	40	101	142	102	30	33	31	27	32	31
A_30_P01025399			chr10:94900849-94928059_R		3.653	2.69	0	2.762	5.89	0	1.198	36.92	0.17044	106	52	80	63	29	29	30	28	88	123	114	102	77	86	77	53	45	60	56	71	62
A_51_P324351	Mfi2	antigen p97 (melanoma associated) identified by monoclonal antibodies 133.2 and 96.5	NM_013900	30060	-9.356	1.67	0	-2.762	5.89	0	1.617	9.01	0.00097	55	226	185	365	511	537	464	536	66	51	61	43	162	203	193	236	217	224	362	365	368
A_51_P516133	Hist1h1c	histone cluster 1, H1c	NM_015786	50708	-3.627	2.69	0	-2.761	5.89	0	2.39	7.06	0	354	227	465	543	1284	1305	1349	1201	321	328	411	363	443	492	461	235	214	232	488	631	518
A_51_P419478	Hsf3	heat shock transcription factor 3	NM_172931	245525	-1.974	7.59	0.06316	-2.761	6.14	0.01127	1.177	39.02	0.73642	28	19	20	22	56	134	49	26	32	31	22	29	25	18	19	17	18	20	21	22	23
A_51_P268529	Csad	cysteine sulfinic acid decarboxylase	NM_144942	246277	-2.979	3.06	0	-2.761	5.89	0	-2.178	7.1	0	1858	5451	2005	2503	5535	5135	5952	5549	2046	1989	1476	1986	2155	1765	2120	5403	5492	5459	2516	2551	2444
A_51_P424338	Nqo1	NAD(P)H dehydrogenase, quinone 1	NM_008706	18104	1.865	5.63	1e-05	2.76	5.89	0	-1.168	41.3	0.15235	989	500	1463	428	530	580	474	542	902	1001	1119	946	1409	1510	1473	461	533	508	376	487	427
A_52_P29151	Ankrd44	ankyrin repeat domain 44	NM_001081433	329154	-6.495	1.95	0	-2.759	5.91	0	-1.186	38.47	0.25319	64	74	150	62	413	420	406	414	53	63	65	76	147	182	126	80	66	76	58	72	57
A_30_P01017853			chr1:182686731-182709331_F		1.13	36.32	0.27953	2.759	5.89	0	1.207	34.94	0.10685	93	81	227	98	82	73	81	95	82	93	97	101	222	237	223	86	69	90	90	103	101
A_51_P305217	Hoxd1	homeobox D1	NM_010467	15429	-2.361	3.85	0	-2.759	5.89	0	-1.356	18.28	0.01315	32	55	28	41	77	70	74	87	33	30	36	31	29	25	30	58	53	54	49	36	38
A_51_P481159	Cbr3	carbonyl reductase 3	NM_173047	109857	-1.061	47.32	0.48652	2.758	5.89	0	-3.297	6.95	0	3000	15611	8774	4735	3182	3357	2956	3247	3186	2850	3030	2944	8051	8986	9337	15699	15166	15979	4389	5216	4639
A_55_P2046753	Piwil4	piwi-like homolog 4 (Drosophila)	NM_177905	330890	-1.345	16.79	0.07717	2.757	5.94	2e-05	-1.421	15.6	0.04979	35	55	130	39	47	49	39	55	37	30	38	36	120	153	119	68	46	55	31	46	42
A_55_P2030903	Rsph4a	radial spoke head 4 homolog A (Chlamydomonas)	NM_001162957	212892	-2.284	4.35	8e-05	-2.756	5.95	2e-05	-1.728	8.44	0.00428	74	62	62	36	170	185	134	197	57	74	77	94	57	73	56	66	61	60	31	43	35
A_52_P559748	Hist1h2bq	histone cluster 1, H2bq	NM_001097979	665596	-1.938	6.61	0.06691	-2.754	5.91	0.01099	1.26	38.61	0.64872	42	32	30	40	82	93	84	71	94	30	44	26	33	31	26	24	28	49		37	43
A_55_P2118520	Col1a1	collagen, type I, alpha 1	NM_007742	12842	-16.239	1.64	0	-2.754	5.89	0	-2.06	7.37	8e-05	55	117	324	57	891	874	863	939	50	57	51	62	380	317	282	133	91	132	59	61	50
A_51_P242859	Akr1c12	aldo-keto reductase family 1, member C12	NM_013777	622402	-1.501	10.82	0.00499	-2.753	5.94	0	-2.109	7.21	6e-05	59	85	32	40	88	86	91	87	64	63	65	45	25	39	33	80	83	93	40	40	42
A_30_P01017649			chr2:104398943-104412968_F		2.437	3.85	1e-05	2.752	5.91	0	1.618	9.12	0.00223	269	101	304	163	110	118	96	119	220	247	349	276	261	339	318	96	106	101	158	175	158
A_51_P167876	Tfrc	transferrin receptor	NM_011638	22042	3.831	2.6	0	2.75	5.89	0	1.368	16.85	0.00045	479	294	344	402	125	134	119	123	469	460	484	506	336	354	343	291	290	301	383	455	372
A_55_P1960451	Thsd7a	thrombospondin, type I, domain containing 7A	NM_001164805	330267	-3.462	2.71	0	-2.749	5.89	0	-1.559	10.99	0.00286	22	33	28	21	77	76	78	79	24	21	22	23	31	27	27	35	25	43	22	21	21
A_55_P2027995	Rpl10l	ribosomal protein L10-like	NM_001162933	238217	-6.542	1.91	0	-2.749	5.89	0	-1.434	13.28	0.00011	2111	5520	5023	3848	13810	14527	12706	14268	1972	2083	2141	2258	4955	5287	4837	5501	5509	5550	3632	4191	3743
A_55_P2042184			AK133468		-3.19	3.07	1e-05	-2.749	5.89	6e-05	1.19	37.14	0.4282	201	236	233	281	640	611	643	667	213	252	122	246	209	240	252	252	208	250	275	272	297
A_51_P115005	Edn1	endothelin 1	NM_010104	13614	1.21	26.14	0.1394	-2.749	5.94	0	1.356	17.7	0.0268	179	60	54	81	148	156	128	162	158	186	201	173	53	66	45	58	56	65	74	89	81
A_52_P346987	Hoxc9	homeobox C9	NM_008272	15427	-1.343	16.32	0.01633	-2.748	5.94	0	17.247	6.92	0	132	121	64	2094	177	183	159	190	116	157	126	131	68	75	52	132	117	115	2130	2074	2078
A_55_P1999108	Defa1	defensin, alpha 1	NM_010031	13216	-4.426	2.45	0	-2.748	5.89	0	-3.377	6.93	0	1080	4575	1739	1355	4779	4657	4955	4731	1153	1127	987	1060	1838	1647	1736	4752	4354	4629	1356	1283	1429
A_51_P150678	Tnfaip8l2	tumor necrosis factor, alpha-induced protein 8-like 2	NM_027206	69769	-2.295	3.89	0	-2.748	5.89	0	-2.044	7.32	0	93	106	77	52	213	226	206	208	94	104	87	87	69	82	82	98	108	113	53	46	57
A_51_P505521			ENSMUST00000102977		-5.749	2.01	0	-2.747	5.88	0	1.203	34.32	0.00955	873	1308	1827	1573	5019	5029	4893	5137	894	872	802	929	1910	1798	1776	1387	1217	1325	1547	1582	1591
A_55_P2004972	Neurod1	neurogenic differentiation 1	NM_010894	18012	-1.456	11.51	0.00013	2.747	5.89	0	-5.626	6.92	0	76	315	304	56	111	109	115	108	71	83	78	72	303	279	331	342	316	289	54	54	59
A_55_P2104988	Accn2	amiloride-sensitive cation channel 2, neuronal	NM_009597	11419	1.089	43.56	0.57631	2.747	5.95	0	-2.945	6.96	0	372	578	937	196	341	452	302	291	354	378	413	346	967	900	946	659	524	560	203	178	209
A_65_P05152	Flrt2	fibronectin leucine rich transmembrane protein 2	NM_201518	399558	-3.203	2.9	0	-2.745	5.89	0	-1.322	21.59	0.05101	32	40	37	30	102	108	97	101	34	30	38	27	39	38	35	35	37	49	33	32	26
A_66_P131931	Aurkc	aurora kinase C	NM_001080966	20871	-1.801	5.9	1e-05	-2.745	5.89	0	7.812	6.92	0	434	198	285	1544	782	785	734	828	397	442	455	444	269	293	293	201	165	233	1471	1650	1518
A_55_P2046448	Gm12581	predicted gene 12581	NM_001085535	546519	-2.638	3.97	0.00042	-2.743	6.03	0.00053	-1.282	25.86	0.36102	37	53	35	42	97	86	68	158	36	29	49	35	38	33	35	53	45	64	50	39	37
A_30_P01020003			chr14:77511189-77522852_F		-1.667	7.2	1e-05	2.742	5.89	0	1.835	7.85	0	117	176	536	324	195	186	193	209	109	117	126	117	518	533	557	172	183	174	285	378	316
A_51_P293069	Mfsd7b	major facilitator superfamily domain containing 7B	NM_001081259	226844	2.637	3.38	0	2.742	5.91	0	1.015	67.33	0.94542	643	311	668	316	244	236	242	253	634	606	761	583	559	746	715	304	325	305	375	350	240
A_51_P165087	Snai1	snail homolog 1 (Drosophila)	NM_011427	20613	-1.131	34.81	0.04063	-2.742	5.88	0	1.1	53.08	0.14189	1105	550	456	605	1250	1262	1259	1230	1061	1137	1114	1110	450	480	439	579	512	560	629	580	606
A_30_P01026227			chr2:75447045-75447244_R		1.755	6.65	0.00022	2.739	5.89	0	1.605	9.67	0.00158	105	63	165	102	60	65	57	58	94	102	95	135	155	182	158	65	55	71	114	95	97
A_55_P1989663	Slco3a1	solute carrier organic anion transporter family, member 3a1	NM_023908	108116	-2.352	3.82	0	-2.737	5.89	0	-2.6	6.98	0	222	467	191	180	523	487	542	543	214	215	259	206	185	203	186	483	481	438	169	196	175
A_55_P2025454	Ttc12	tetratricopeptide repeat domain 12	NM_172770	235330	1.747	6.45	1e-05	2.737	5.89	0	1.418	14.16	0.00099	359	278	563	395	206	224	190	205	339	358	349	394	513	630	551	252	298	286	376	418	391
A_51_P412966	Lrrn1	leucine rich repeat protein 1, neuronal	NM_008516	16979	-3.801	2.6	0	-2.737	5.89	0	-1.368	16.82	0.00241	27	85	38	62	104	104	105	105	29	26	26	29	40	42	33	88	77	92	61	66	59
A_55_P2047168	Notch1	Notch gene homolog 1 (Drosophila)	NM_008714	18128	1.047	50.24	0.9121	2.735	6.07	0.0031	-1.237	31.95	0.55915	35	49	91	39	33	35	35	30	30	50	31	31	46	120	134	40	44	65	38	43	37
A_55_P2049479			ENSMUST00000100730		-1.558	9.2	0.00018	-2.733	5.89	0	1.191	36.8	0.09943	151	167	86	199	235	241	224	241	139	168	134	166	89	94	76	167	156	179	187	217	194
A_55_P2085335	Mia1	melanoma inhibitory activity 1	NM_019394	12587	-2.237	3.91	0	-2.733	5.89	0	-1.496	11.26	2e-05	1289	1283	1055	858	2882	2900	2921	2827	1318	1256	1252	1330	1119	954	1099	1381	1217	1257	861	830	883
A_30_P01020984			chr13:22110479-22116629_R		-2.957	3.08	0	-2.733	5.89	0	-1.197	36.26	0.10853	28	31	31	26	84	88	72	93	26	31	26	30	30	31	31	28	33	33	28	23	27
A_30_P01017806			chr2:35828611-35838083_R		-2.176	6.35	0.03647	-2.732	6.16	0.01299	1.258	27.31	0.61893	51	38	41	47	112	300	66	71	48	44	53	62	38	42	43	34	39	40	42	53	48
A_51_P215038	Tmem59l	transmembrane protein 59-like	NM_182991	67937	2.135	4.23	0	-2.732	5.89	0	-1.893	7.5	0	2385	1610	409	851	1117	1074	1150	1129	2458	2245	2362	2482	432	374	423	1583	1582	1668	812	865	876
A_55_P2068510	Defa1	defensin, alpha 1	AA871626	13216	-4.015	2.56	0	-2.731	5.89	0	-3.546	6.93	0	797	3214	1171	906	3199	3345	3121	3135	898	807	715	778	1190	1204	1122	3367	2950	3343	915	856	950
A_55_P2179309	A630033H20Rik	RIKEN cDNA A630033H20 gene	NM_001122596	213438	-2.667	3.38	0	-2.731	5.89	0	-1.138	47.42	0.39753	50	51	49	45	133	140	132	126	44	44	58	54	45	48	54	57	57	41	51	40	44
A_55_P1961320	Tes	testis derived transcript	NM_207176	21753	-1.786	5.87	0	-2.73	5.89	0	1.834	7.78	0	907	594	593	1089	1620	1614	1633	1613	904	880	971	877	557	654	573	624	559	599	985	1152	1137
A_51_P306017	Dll1	delta-like 1 (Drosophila)	NM_007865	13388	-7.506	1.9	0	-2.73	5.95	9e-05	-3.089	6.96	3e-05	33	182	91	59	247	265	226	253	30	36	43	25	81	121	76	154	197	198	59	72	48
A_51_P486155	Ocln	occludin	NM_008756	18260	1.098	40.9	0.37714	-2.73	5.89	0	1.044	62.89	0.74208	215	219	72	229	196	213	188	187	202	227	206	226	68	81	67	232	208	218	195	256	240
A_55_P2145237					-1.98	5.07	3e-05	-2.727	5.91	0	7.619	6.92	0	352	176	256	1343	697	746	599	757	319	380	360	353	276	266	227	187	143	204	1236	1501	1305
A_55_P1961014	Selenbp1	selenium binding protein 1	NM_009150	20341	2.07	5.63	0	2.726	5.89	0	2.169	7.17	0	674	937	888	2032	326	350	305	323	678	635		711	847	907	911	1002	823	998	1917	2190	2000
A_55_P1953030	Tnfsf12	tumor necrosis factor (ligand) superfamily, member 12	NM_011614	21944	-3.377	2.88	0	-2.725	5.89	0	-1.456	11.98	0.00457	208	523	258	359	703	766	642	706	216	233	156	240	246	269	260	521	521	526	354	360	363
A_51_P381618	Pla1a	phospholipase A1 member A	NM_134102	85031	1.459	11	0	-2.725	5.89	0	3.108	6.96	0	4201	1123	1057	3490	2879	2934	2838	2865	4096	4154	4215	4343	1107	1007	1059	1181	1078	1113	3455	3627	3393
A_51_P394558	Dchs1	dachsous 1 (Drosophila)	NM_001162943	233651	-2.641	3.48	1e-05	-2.723	5.91	1e-05	-1.934	7.59	0.00035	46	71	44	37	121	120	116	127	36	46	47	56	46	50	38	80	66	69	46	32	35
A_51_P291078	Sel1l3	sel-1 suppressor of lin-12-like 3 (C. elegans)	NM_172710	231238	-2.627	3.41	0	-2.722	5.91	0	-1.707	8.73	0.00059	38	102	37	60	101	111	97	96	36	44	39	35	35	43	35	100	104	103	61	74	48
A_30_P01033534			chr10:126818382-126856582_R		1.042	50.83	0.96615	2.72	6.7	0.15644	1.292	26.53	0.77197	27	29	70	37	26	26	27	24	34	26	25	23	30	28	401	22	34	33	45	43	27
A_55_P2074656	Padi2	peptidyl arginine deiminase, type II	NM_008812	18600	2.429	3.64	0	2.719	5.91	0	2.065	7.3	0	753	1273	842	2629	310	312	334	286	750	724	788	750	912	719	912	1366	1121	1349	2697	2415	2791
A_55_P1962523	Zic2	zinc finger protein of the cerebellum 2	NM_009574	22772	-1.366	19.21	0.39007	-2.718	5.95	0.00752	-1.074	58.15	0.88503	52	96	26	89	70	87	56	72	35	39	130	40	23	29	25	93	99	96	76	91	102
A_55_P2068673	Stmn2	stathmin-like 2	NM_025285	20257	1.073	45.21	0.32754	-2.718	5.89	0	1.153	42.77	0.05058	11699	8970	4013	10340	10908	11135	10814	10777	11242	11412	13252	11017	4142	3809	4097	8964	9181	8771	10148	10101	10784
A_55_P1971179	Cd1d1	CD1d1 antigen	NM_007639	12479	1.919	5.22	0	2.717	5.89	0	1.082	56.26	0.39489	293	227	415	245	153	163	146	150	282	269	340	287	389	442	416	220	229	231	241	257	237
A_55_P2383897			ENSMUST00000135363		1.678	7.22	8e-05	2.717	5.91	0	-1.035	64.41	0.81718	117	94	189	91	70	74	66	70	108	122	132	107	167	218	187	96	89	97	92	103	81
A_51_P306017	Dll1	delta-like 1 (Drosophila)	NM_007865	13388	-7.23	1.91	0	-2.716	5.93	0	-4.342	6.92	0	30	185	81	43	220	243	194	227	33	28	38	24	75	95	75	162	203	191	42	43	42
A_55_P2071349	Trh	thyrotropin releasing hormone	NM_009426	22044	2.737	3.14	0	-2.713	5.89	0	1.443	13.01	3e-05	74766	25833	10069	37272	27315	27689	26089	28213	74212	72612	78447	73917	10068	10281	9864	27309	24905	25348	35174	40209	36610
A_30_P01033590			TSIX		-3.467	2.72	0	-2.713	5.89	0	-9.571	6.92	0	250	912	319	95	866	903	810	889	250	227	280	245	315	315	328	913	946	879	99	104	85
A_55_P2181724	LOC100505237	calcium-binding and coiled-coil domain-containing protein 2-like	XM_003086863	100505237	-1.914	5.17	0	-2.712	5.89	0	-1.175	40.23	0.11735	741	427	523	363	1418	1435	1324	1501	729	802	704	732	488	577	508	387	429	468	322	416	357
A_55_P2066180	C630004H02Rik	RIKEN cDNA C630004H02 gene	NM_175454	217310	1.86	5.42	0	2.71	5.89	0	1.087	55.65	0.36446	491	540	715	587	264	259	255	279	469	472	516	508	753	652	747	515	502	610	566	576	620
A_55_P2162988	Tmem179	transmembrane protein 179	NM_178915	104885	-3.131	2.88	0	2.71	5.89	0	-8.175	6.92	0	829	1527	7030	187	2594	2486	2649	2652	831	831	772	885	6968	6915	7211	1566	1490	1527	188	179	194
A_51_P363187	Cxcl1	chemokine (C-X-C motif) ligand 1	NM_008176	14825	-1.489	11.5	0.01727	-2.709	5.94	2e-05	1.435	14.23	0.04053	47	27	26	39	70	69	72	69	40	41	47	65	28	21	29	28	23	31	33	42	43
A_52_P188690	Alx1	ALX homeobox 1	NM_172553	216285	-2.717	3.38	0	-2.708	5.94	1e-05	-1.982	7.52	0.00027	39	59	39	30	106	118	90	113	37	35	46	39	42	42	35	69	56	54	29	38	24
A_52_P541175	Marveld1	MARVEL (membrane-associating) domain containing 1	NM_183195	277010	-3.823	2.67	0	-2.708	5.89	0	-1.679	8.7	0.00033	451	536	636	319	1723	1753	1708	1708	498	383	554	390	633	626	650	506	582	522	357	314	290
A_55_P2048779	Fam84b	family with sequence similarity 84, member B	NM_001162926	399603	-1.669	7.32	1e-05	-2.708	5.89	0	-1.955	7.42	0	72	90	44	46	120	117	112	133	71	68	71	79	42	47	44	101	86	84	47	47	44
A_51_P282760	Per2	period homolog 2 (Drosophila)	NM_011066	18627	-1.123	37.9	0.52523	2.708	5.94	2e-05	-1.257	27.92	0.19802	37	38	112	31	41	44	37	43	33	28	44	44	103	136	100	33	44	39	34	29	28
A_52_P614731	Gng12	guanine nucleotide binding protein (G protein), gamma 12	NM_025278	14701	-2.175	4.17	0	-2.707	5.91	0	3.157	6.96	0	348	296	280	934	757	733	720	824	354	348	347	345	263	320	260	290	301	296	1035	879	894
A_55_P2367250	Pou4f1	POU domain, class 4, transcription factor 1	NM_011143	18996	-1.045	50.22	0.68895	2.707	5.89	0	-1.731	8.22	2e-05	776	670	2195	387	811	779	778	881	660	849	848	764	2362	2150	2084	669	636	708	393	366	404
A_55_P2010704	2700094K13Rik	RIKEN cDNA 2700094K13 gene	NM_001037279	72657	-1.012	55.66	0.87765	-2.705	5.89	0	-1.118	49.32	0.06194	44844	31756	16773	28403	45372	45893	42782	47570	42478	45914	45535	45538	16624	17068	16631	31795	30721	32785	28436	28620	28156
A_55_P2016462	Cxcl10	chemokine (C-X-C motif) ligand 10	NM_021274	15945	-1.777	6.08	0	-2.705	5.89	0	-1.102	52.95	0.3026	43	39	28	35	77	79	80	71	46	41	43	43	27	32	27	40	35	41	32	37	37
A_55_P2100928	Ptgds	prostaglandin D2 synthase (brain)	NM_008963	19215	-1.701	6.78	2e-05	-2.704	5.91	0	1.173	39.54	0.10363	282	663	177	778	479	502	467	469	269	259	303	298	208	169	158	694	618	680	810	734	791
A_30_P01026943			chr17:45524689-45525320_R		-3.054	2.99	0	-2.704	5.93	0	1.6	9.55	0.00048	539	464	609	742	1646	1690	1456	1813	489	519	630	528	578	698	559	494	446	454	722	834	678
A_51_P222115	Olfr1463	olfactory receptor 1463	NM_001011840	258120	-1.802	10.16	0.19679	-2.704	6.18	0.03808	1.122	50.87	0.85755	27	16	18	18	48	71	90	18	44	15	31	26	18	18	18	19	13	19	20	15	21
A_51_P161054	Itgb6	integrin beta 6	NM_021359	16420	-2.145	7.15	0.09268	-2.704	6.27	0.04045	1.126	48.89	0.85423	26	22	21	25	56	33	29	186	30	23	33	21	24	18	21	26	20	22	26	24	26
A_30_P01023685			chr11:76400207-76434732_F		-1.159	32.12	0.86975	2.703	6.18	0.16786	-2.104	8.87	0.31961	20	58	63	28	23	22	26	22	19	20	24	18	27	150	61	32	23	269	29	28	26
A_52_P315345	Lats2	large tumor suppressor 2	NM_015771	50523	-1.298	18.53	0.00419	-2.697	5.9	0	2.56	6.99	0	581	226	280	578	754	732	726	806	577	547	670	538	270	311	261	211	229	239	590	561	583
A_55_P2012439	Tnfrsf19	tumor necrosis factor receptor superfamily, member 19	NM_013869	29820	3.286	2.83	0	-2.697	5.91	0	3.099	6.96	0	1832	408	207	1265	558	612	529	535	1770	1756	2083	1740	203	227	191	407	416	401	1308	1297	1194
A_55_P2173398					-1.235	23.83	0.06259	2.697	5.89	0	-1.883	7.62	4e-05	58	186	194	99	72	75	68	73	56	58	49	73	185	198	200	190	174	195	93	113	93
A_55_P2032966	Hmgcs1	3-hydroxy-3-methylglutaryl-Coenzyme A synthase 1	NM_145942	208715	2.184	4.04	0	2.696	5.89	0	2.24	7.09	0	18262	20585	22543	46117	8362	8482	8022	8593	17919	18329	18410	18395	22344	23193	22106	21407	19889	20488	46315	44629	47452
A_55_P2124461			BC057675		-2.444	3.67	0	-2.696	5.9	0	1.306	21.13	0.00349	474	473	430	618	1160	1079	1293	1118	488	499	429	485	407	422	463	481	464	473	640	569	648
A_55_P2143233	Rasgrp2	RAS, guanyl releasing protein 2	NM_011242	19395	1.202	25.97	0.00591	2.696	5.89	0	-3.296	6.95	0	2311	2994	5182	908	1922	1989	1789	1996	2234	2314	2284	2418	5281	5081	5184	3261	2801	2937	900	905	920
A_55_P2019294			ENSMUST00000100697		-2.534	3.57	0	-2.696	5.91	0	-1.259	28.08	0.05424	49	52	46	42	123	122	109	139	51	48	46	50	43	48	46	60	50	48	47	35	44
A_51_P115666	Fam83h	family with sequence similarity 83, member H	NM_134087	105732	1.216	24.1	0.00154	2.696	5.89	0	-3.193	6.95	0	6427	10069	14251	3154	5285	5249	5228	5379	6234	6661	6487	6333	13611	15342	13861	10055	10110	10042	3176	3044	3245
A_55_P2006677	Gm7969	predicted gene 7969	XM_982175	666185	-1.924	4.97	0	-2.695	5.89	0	1.256	26.4	0.00059	3432	2777	2451	3488	6604	6563	6714	6537	3388	3550	3356	3437	2496	2356	2504	2839	2858	2639	3547	3344	3578
A_55_P2132358			ENSMUST00000119477		1.208	25.18	0.004	2.695	5.89	0	-2.245	7.09	0	3533	3367	7885	1500	2925	2878	2927	2972	3632	3671	3562	3280	8238	7672	7757	3382	3314	3405	1440	1623	1442
A_55_P2135079	H2-M5	histocompatibility 2, M region locus 5	ENSMUST00000113667	240095	-3.794	2.62	0	-2.695	5.91	0	-1.662	8.79	8e-05	742	720	1044	433	2814	2890	2701	2856	737	828	655	758	1114	902	1133	735	667	760	402	472	428
A_55_P1962747	H2-Ab1	histocompatibility 2, class II antigen A, beta 1	NM_207105	14961	-1.72	6.79	5e-05	-2.693	5.89	0	1.839	7.86	3e-05	437	638	279	1172	752	772	691	796	377	454	438	487	270	294	275	696	532	700	1191	1220	1110
A_52_P622442	Pdcl3	phosducin-like 3	NM_026850	68833	1.789	6.23	2e-05	2.691	5.89	0	1.502	11.37	0.00074	1444	1123	2172	1687	807	778	865	782	1443	1370	1749	1259	2162	2201	2154	1078	1271	1033	1608	1771	1686
A_51_P361620			ENSMUST00000051089		-4.264	2.53	0	-2.69	5.89	1e-05	1.018	66.97	0.93857	57	53	91	54	244	253	233	247	52	71	58	50	88	99	86	64	40	58	60	52	49
A_55_P2136501	Midn	midnolin	NM_021565	59090	1.23	23.15	0.00873	2.689	5.89	0	-1.426	13.85	0.00023	10848	11643	23728	8164	8823	8533	9301	8655	11376	10699	10938	10404	24940	21716	24666	11887	11513	11535	8803	7217	8565
A_55_P2115392	Mst1	macrophage stimulating 1 (hepatocyte growth factor-like)	NM_008243	15235	-1.225	23.62	0.00669	2.688	5.89	0	7.882	6.92	0	411	142	1355	1120	504	508	527	478	392	430	401	424	1464	1255	1355	147	135	145	1172	1031	1163
A_51_P287198	Krt23	keratin 23	NM_033373	94179	39.164	1.64	0	-2.687	5.93	0	16.572	6.92	0	4315	48	41	794	110	105	114	112	4600	4222	4341	4111	35	42	47	52	45	48	771	825	788
A_52_P464629	Nme7	non-metastatic cells 7, protein expressed in (nucleoside-diphosphate kinase)	NM_138314	171567	2.448	3.67	0	2.686	5.91	0	1.09	55.02	0.47527	2775	1795	3045	1957	1134	1132	1062	1212	2690	2600	3293	2576	2762	3399	3008	1650	2024	1732	1876	2088	1915
A_55_P2076631	Gypc	glycophorin C	NM_001048207	71683	-2.36	3.81	0	-2.686	5.91	0	-1.679	8.81	0.0002	164	235	144	140	387	396	360	407	145	156	173	186	133	141	160	248	232	226	162	143	119
A_66_P106148	Raet1c	retinoic acid early transcript gamma	NM_009018	19370	1.709	7	2e-05	2.686	5.94	0	-1.037	63.94	0.78029	279	245	439	237	163	174	140	179	265	283	282	287	436	476	407	251	232	254	206	253	253
A_30_P01021241			chrX:146827709-146913398_R		-1.425	12.09	0.00111	-2.686	5.89	0	1.226	32.6	0.05254	1033	839	548	1029	1473	1473	1504	1443	1056	1000	1045	1034	547	571	528	850	836	832	862	1286	983
A_55_P2144132					-2.915	3.01	0	-2.685	5.89	0	-1.307	23.38	0.04101	33	40	36	30	97	95	95	101	31	37	34	32	37	35	37	51	31	40	31	29	31
A_66_P129153	Ptk6	PTK6 protein tyrosine kinase 6	NM_009184	20459	-1.766	11	0.20431	-2.684	6.27	0.03574	-1.403	16.06	0.51883	31	33	20	23	54	169	25	39	30	37	30	27	23	18	20	36	31	32	27	26	18
A_55_P2394308	Fst	follistatin	NM_008046	14313	-1.354	15.78	0.00401	-2.681	5.89	0	1.249	28.13	0.03771	2892	624	1460	779	3915	4154	3589	4024	2624	2711	3500	2810	1468	1393	1521	592	699	587	792	815	733
A_52_P385584	Hoxd9	homeobox D9	NM_013555	15438	-2.3	3.92	1e-05	-2.679	5.95	0	1.291	24.17	0.07641	38	42	33	55	88	91	88	84	44	37	39	33	36	37	26	47	34	47	55	57	51
A_55_P2137927	Cd82	CD82 antigen	NM_001136055	12521	-2.213	4.55	0.0004	-2.679	6.01	0.00011	1.914	7.59	0.00329	71	98	59	187	157	186	127	163	67	86	54	81	51	80	49	105	84	106	177	215	172
A_55_P2166664	Gm5129	predicted gene 5129	NR_028426	332993	-2.349	7.08	0.15027	-2.679	6.59	0.11851	1.013	67.59	0.98846	32	31	28	32	76	38	376	31	35	35	31	30	28	27	31	30	28	36	40	26	31
A_55_P1973033	Ltbp1	latent transforming growth factor beta binding protein 1	NM_019919	268977	-4.345	2.49	0	-2.678	5.9	0	-1.536	10.46	0.00028	63	235	103	153	275	272	286	267	64	60	75	56	97	113	98	232	235	239	166	155	140
A_55_P1984098	Mst1	macrophage stimulating 1 (hepatocyte growth factor-like)	NM_008243	15235	-1.284	19.07	0.0059	2.676	5.89	0	8.758	6.92	0	452	155	1554	1356	581	571	612	560	423	449	456	484	1601	1477	1587	167	132	168	1386	1261	1426
A_30_P01021373			chr6:31115515-31168433_R		-2.243	4.37	2e-05	-2.676	5.96	1e-05	-1.032	64.9	0.88063	34	56	28	54	76	62	92	75	37	37	35	27	26	32	28	57	47	64	55	56	51
A_51_P196862	Amdhd1	amidohydrolase domain containing 1	NM_027908	71761	-3.021	3.01	0	-2.676	5.95	0	-1.11	52.7	0.5234	40	53	45	48	121	119	107	139	41	38	42	40	42	52	42	49	55	57	43	63	41
A_55_P2099650	Slc24a3	solute carrier family 24 (sodium/potassium/calcium exchanger), member 3	NM_053195	94249	-2.031	5.61	0.01785	-2.675	6.05	0.0033	-1.864	8.3	0.04853	122	178	92	96	247	203	367	203	174	98	118	109	112	69	103	167	206	165	102	59	145
A_55_P1984976	Wnt5b	wingless-related MMTV integration site 5B	NM_009525	22419	8.252	1.66	0	-2.674	5.94	0	8.001	6.92	0	3238	261	147	2091	392	402	398	377	3312	3076	3324	3247	132	138	173	271	252	261	2136	2033	2107
A_55_P2157735	Dsc1	desmocollin 1	NM_013504	13505	-2.482	4.95	0.01134	-2.674	6.16	0.01051	1.08	57.72	0.88056	21	20	19	21	52	76	21	86	22	21	23	18	24	18	17	19	23	17	26	19	19
A_30_P01025413			chr2:136327645-136341251_F		-1.535	14.68	0.25894	-2.674	6.16	0.01388	1.125	48.77	0.81699	35	19	20	21	53	31	38	128	43	33	46	22	21	19	20	19	19	19	24	21	19
A_55_P1973516			ENSMUST00000112340		-2.716	3.34	0	-2.673	5.95	1e-05	-1.463	13.22	0.01676	26	40	27	28	71	68	70	77	22	28	32	24	24	33	24	42	35	45	33	25	26
A_30_P01021697			chr10:39619134-39627737_F		-1.076	44.49	0.9184	2.673	6.33	0.07325	1.084	57.96	0.91537	24	27	68	29	25	26	25	26	25	26	22	23	29	43	252	23	30	29	45	29	19
A_30_P01032869			chr13:98270713-98272269_F		-1.207	27.91	0.29336	2.672	5.89	3e-05	5.097	6.92	0	214	113	689	575	258	242	264	269	201	190	336	163	688	695	685	116	105	118	618	539	570
A_52_P571371	Tmem144	transmembrane protein 144	NM_027495	70652	-1.348	15.6	0.00024	-2.671	5.89	0	-1.338	18.24	0.00052	528	552	266	412	712	697	768	674	493	515	573	535	253	277	270	538	587	532	411	414	412
A_51_P109369	Fbxo32	F-box protein 32	NM_026346	67731	-4.282	2.56	0	-2.671	5.95	1e-05	-2.575	7.02	1e-05	54	167	87	65	232	220	265	214	47	58	66	48	86	101	76	172	167	163	59	82	56
A_51_P255657	2210011C24Rik	RIKEN cDNA 2210011C24 gene	ENSMUST00000056686	70134	2.584	3.44	0	2.671	5.89	0	1.614	9.15	1e-05	1707	2369	1764	3823	660	706	659	619	1513	1860	1707	1766	1780	1814	1700	2457	2375	2280	3613	4060	3810
A_51_P306017	Dll1	delta-like 1 (Drosophila)	NM_007865	13388	-7.517	1.88	0	-2.671	5.91	0	-4.256	6.92	0	35	197	97	46	260	276	242	265	39	28	43	30	92	107	94	196	193	203	43	53	43
A_51_P260658	Amdhd2	amidohydrolase domain containing 2	NM_172935	245847	-1.234	22.96	0.00906	-2.67	5.89	0	-1.149	44.31	0.09768	17566	11579	8117	10081	21670	22183	21314	21522	16977	17810	16127	19527	8360	7761	8242	12674	10279	11917	10037	10011	10197
A_52_P510107	Nudt15	nudix (nucleoside diphosphate linked moiety X)-type motif 15	NM_172527	214254	1.553	9.43	3e-05	2.669	5.94	0	-1.577	9.66	4e-05	210	149	361	94	135	154	123	131	195	211	214	221	345	391	350	153	145	148	95	100	88
A_55_P2033376	1810041L15Rik	RIKEN cDNA 1810041L15 gene	NM_001163145	72301	3.511	2.67	0	2.669	5.89	0	-1.053	61.47	0.56206	279	145	212	138	79	79	79	80	268	291	276	282	198	226	212	164	136	137	140	133	141
A_52_P660945	Ctsf	cathepsin F	NM_019861	56464	-4.098	2.53	0	-2.666	5.89	0	-1.736	8.09	0	585	1247	900	718	2399	2480	2295	2425	571	545	668	565	891	892	916	1259	1271	1211	733	718	704
A_55_P2028832	Bex6	brain expressed gene 6	NM_001033539	328660	-2.621	3.65	1e-05	-2.665	5.95	1e-05	1.228	31.35	0.23443	27	22	26	26	70	81	59	73	24	21	31	35	27	28	24	22	22	20	30	23	26
A_30_P01020382			chr11:16831925-16851121_F		1.332	27.63	0.76249	-2.664	6.28	0.23736	-1.134	47.91	0.91028	93	25	26	22	70	189	30	59	28	214	39	321	25	41	18	21	30	24	19	23	23
A_55_P1957993					1.809	5.83	7e-05	-2.663	5.94	0	-1.14	47.14	0.33161	183	65	38	57	101	106	95	103	170	183	185	194	36	44	35	67	61	69	48	72	54
A_52_P81324	B230311B06Rik	RIKEN cDNA B230311B06 gene	AK045786	381914	-1.449	11.64	0.00093	-2.659	5.89	0	1.016	67.16	0.91545	662	767	361	780	959	966	919	994	679	611	699	663	346	359	378	834	624	868	718	841	785
A_30_P01020378			chr4:146889650-146904300_F		-4.269	2.48	0	-2.659	5.91	0	-4.833	6.92	0	304	1609	488	333	1298	1228	1359	1311	295	305	318	300	455	526	486	1539	1704	1588	293	361	349
A_51_P111612	Arrdc4	arrestin domain containing 4	NM_001042592	66412	-4.311	2.49	0	-2.658	5.89	0	-1.154	42.7	0.05942	896	1484	1453	1286	3864	3716	4129	3760	859	854	1014	868	1427	1507	1428	1489	1423	1541	1300	1238	1321
A_55_P2248095			ENSMUST00000153572		-1.03	52.78	0.97285	2.657	6.2	0.11302	-1.953	9.17	0.29679	24	60	67	31	25	26	26	24	28	22	27	21	27	141	78	35	30	209	29	32	31
A_30_P01026251			chr13:99870660-99877535_F		1.585	8.76	8e-05	2.657	5.94	0	2.277	7.09	0	151	99	253	226	95	106	94	87	159	141	163	141	239	280	241	103	97	98	210	214	257
A_51_P111612	Arrdc4	arrestin domain containing 4	NM_001042592	66412	-4.15	2.52	0	-2.657	5.89	0	-1.209	33.13	0.01524	755	1307	1179	1081	3132	3115	3143	3140	680	743	859	748	1138	1223	1178	1368	1231	1325	1092	1082	1068
A_30_P01026422			chr1:162965309-162970704_F		2.339	3.72	0	2.656	5.91	0	-2.169	7.17	0	589	1146	669	528	252	263	249	243	588	577	607	585	617	723	670	1123	1183	1132	501	606	486
A_51_P196127	Papss1	3'-phosphoadenosine 5'-phosphosulfate synthase 1	NM_011863	23971	2.609	3.46	0	2.655	5.91	0	1.817	7.83	3e-05	1068	739	1087	1343	409	410	391	428	999	985	1315	1004	1061	1203	1006	732	684	805	1361	1392	1277
A_30_P01024434			chr13:98270713-98272269_F		-1.199	28.37	0.26154	2.654	5.89	1e-05	4.958	6.92	0	164	84	523	415	197	191	205	195	138	157	249	135	510	526	532	86	78	88	438	412	396
A_30_P01028250			chr3:75451370-75459674_R		-2.213	4.15	0	-2.654	5.93	0	-3.521	6.93	0	1092	3621	911	1028	2417	2611	2166	2496	1020	1162	1050	1144	957	862	916	3819	3384	3676	1021	1022	1043
A_66_P114768	Bach2	BTB and CNC homology 2	NM_001109661	12014	1.391	14.4	0.02961	-2.652	5.95	1e-05	5.846	6.92	0	357	75	97	437	257	257	239	276	305	345	446	346	89	116	88	77	59	92	442	454	417
A_30_P01030147			chr1:193875525-193978800_R		1.327	17.07	0.0266	2.652	5.97	0	1.337	19.88	0.03257	143	113	286	151	108	110	94	120	137	152	145	138	266	344	255	118	107	114	135	187	136
A_55_P2156140			ENSMUST00000060527		-2.872	3.38	0	-2.65	6.02	1e-05	-5.966	6.92	0	56	208	61	35	161	225	134	139	60	57	56	52	54	72	58	216	199	211	37	37	31
A_55_P2155931	BC096441	cDNA sequence BC096441	NM_001034097	619441	-3.868	2.61	0	-2.649	5.91	0	-1.666	8.67	2e-05	836	2118	1221	1271	3235	3368	2996	3353	743	871	805	937	1298	1172	1198	2205	1995	2159	1303	1324	1190
A_55_P2091676	Fas	Fas (TNF receptor superfamily member 6)	NM_007987	14102	-2.231	4.26	9e-05	-2.649	5.99	3e-05	1.3	23.66	0.1433	137	101	115	131	305	315	269	335	107	142	156	148	114	144	94	106	100	97	110	167	124
A_30_P01018679			chr14:73729977-73751877_R		-1.197	27.55	0.29544	2.648	6.02	2e-05	-1.105	52.42	0.6274	31	41	97	38	37	35	35	41	25	35	32	31	77	139	85	45	39	41	35	38	40
A_55_P2038362	Acot5	acyl-CoA thioesterase 5	NM_145444	217698	-1.306	18.22	0.00938	2.647	5.89	0	-1.589	9.75	0.00023	81	302	280	190	106	112	104	103	68	84	93	82	285	268	288	278	334	296	211	179	182
A_52_P408391	Neurod1	neurogenic differentiation 1	NM_010894	18012	-1.269	20.88	0.10957	2.646	5.94	1e-05	-4.912	6.92	0	39	154	131	31	49	53	44	52	35	41	44	36	131	142	119	156	146	162	27	43	27
A_52_P559557	BC026585	cDNA sequence BC026585	NM_001033284	226527	1.086	42.8	0.19807	2.645	5.91	0	1.438	12.93	3e-05	422	331	1028	476	389	402	360	405	445	432	401	411	994	1034	1056	331	321	340	466	498	464
A_55_P2013043	Serpinb6b	serine (or cysteine) peptidase inhibitor, clade B, member 6b	NM_011454	20708	1.11	39.32	0.3013	-2.644	5.94	0	3.467	6.93	0	111	36	38	124	100	99	92	109	112	108	127	98	41	35	37	37	36	34	113	136	124
A_30_P01019844			chr12:33808493-33829143_F		-2.246	5.35	0.00691	-2.644	6.12	0.00308	1.092	55.26	0.82859	26	28	22	30	59	30	105	65	26	27	23	30	25	19	24	33	23	28	32	28	32
A_51_P189269	Mbnl2	muscleblind-like 2	NM_175341	105559	-1.969	4.98	0	2.644	5.9	0	1.129	47.57	0.15316	343	444	1788	502	676	668	652	709	319	325	399	335	1707	1859	1800	443	426	464	480	529	497
A_30_P01022979			chr4:55593675-55629225_F		-2.545	6.64	0.15496	-2.643	6.9	0.16745	1.019	66.81	0.98556	37	36	35	36	93	35	42	540	42	31	46	30	37	30	40	36	43	30	36	35	38
A_52_P491544	Nedd9	neural precursor cell expressed, developmentally down-regulated gene 9	NM_017464	18003	-1.714	6.91	0.00049	-2.641	6	0	1.223	31.95	0.17098	41	45	26	55	69	72	61	76	39	41	45	37	21	26	34	46	47	41	54	61	50
A_55_P1965836	Crebbp	CREB binding protein	NM_001025432	12914	-3.61	2.74	0	-2.64	5.91	0	1.078	57.36	0.63737	3461	4685	4732	5048	12495	12245	12410	12837	3858	3784	2554	3846	4865	4333	5028	5108	4443	4530	4844	4780	5557
A_52_P215418	Armc9	armadillo repeat containing 9	NM_027456	78795	2.839	3.04	0	2.639	5.89	0	-1.082	56.22	0.25283	1110	658	1032	607	391	391	401	382	1062	1063	1190	1131	997	1078	1023	629	657	688	580	638	606
A_51_P140710	Ccl3	chemokine (C-C motif) ligand 3	NM_011337	20302	-3.294	2.85	0	-2.639	5.94	0	-1.025	65.95	0.89621	22	26	28	25	73	79	68	73	19	25	22	24	26	31	27	26	23	29	22	32	23
A_55_P2135035	Hist1h4m	histone cluster 1, H4m	NM_001195421	100041230	-2.198	4.24	0	-2.638	5.94	0	1.739	8.25	4e-05	584	1026	487	1785	1285	1345	1151	1370	549	625	515	661	512	488	462	1091	910	1089	1696	1855	1807
A_30_P01028586			chr14:21029450-21049451_F		-2.305	3.95	0	-2.638	5.94	0	-1.569	10.25	0.00065	71	130	62	83	163	161	177	150	81	62	70	71	60	66	59	128	112	153	88	84	77
A_52_P173442	Wscd2	WSC domain containing 2	NM_177292	320916	1.192	27.39	0.01663	2.637	5.89	0	2.429	7.02	0	4233	2226	9363	5407	3551	3625	3361	3676	4364	4414	3696	4510	9334	9427	9330	2330	2094	2261	5501	5456	5268
A_30_P01018833			chr13:28551902-28975446_R		-1.467	11.58	0.00081	-2.637	5.95	0	-2.01	7.35	1e-05	54	85	30	43	80	75	90	76	53	61	49	55	28	35	29	86	88	83	38	44	46
A_51_P232921	1700058G18Rik	RIKEN cDNA 1700058G18 gene	NR_028107	67342	-2.483	7.29	0.21398	-2.637	7.09	0.21522	-1.033	64.93	0.97704	30	26	29	25	75	507	32	27	38	30	37	21	32	22	33	28	34	19	24	23	28
A_52_P367147			ENSMUST00000146524		-2.761	3.19	0	-2.636	5.91	0	-1.579	10.07	0.00026	47	61	49	39	130	135	125	130	44	43	51	51	51	51	46	58	59	65	45	33	38
A_55_P1969078	Adar	adenosine deaminase, RNA-specific	NM_001038587	56417	-1.169	29.81	0.01916	-2.636	5.9	0	-1.038	63.77	0.65839	5970	3751	2649	3614	6981	7080	6638	7238	5804	6330	5608	6166	2575	2715	2657	3860	3578	3821	3860	3618	3381
A_55_P2106975	Clcn5	chloride channel 5	NM_016691	12728	1.323	16.41	0.00047	-2.633	5.91	0	1.036	63.99	0.6927	784	500	225	519	592	589	583	605	771	820	735	810	214	243	218	531	486	485	488	561	510
A_30_P01019605			chr5:110891642-110918642_R		-2.503	3.64	0	-2.633	5.94	0	-1.198	36.01	0.10101	48	47	45	39	120	133	105	122	50	53	42	47	45	48	44	52	47	43	43	36	40
A_55_P2076533	Pmvk	phosphomevalonate kinase	NM_026784	68603	1.435	11.93	1e-05	2.632	5.89	0	1.82	7.78	0	15680	17766	28761	32338	10929	10726	11285	10785	16472	15491	15832	14963	28238	29645	28419	17877	17446	17980	33341	29789	34050
A_51_P386983	Tnni3	troponin I, cardiac 3	NM_009406	21954	2.2	4.17	0	2.631	5.93	0	1.538	10.57	0.00014	317	265	379	407	144	137	156	140	323	295	357	296	356	385	397	258	279	257	389	378	458
A_55_P2028522	Stac	src homology three (SH3) and cysteine rich domain	NM_016853	20840	-1.779	7.27	0.00477	-2.63	6.02	0.00013	1.025	65.95	0.9334	33	27	22	28	59	63	76	43	31	37	41	26	25	20	22	23	34	25	26	29	28
A_30_P01017644			chr4:146889650-146904300_F		-4.136	2.52	0	-2.63	5.94	0	-6.239	6.92	0	163	1092	257	175	676	640	725	664	153	176	164	161	236	265	272	1092	1100	1085	158	193	176
A_51_P209183	Cxcl14	chemokine (C-X-C motif) ligand 14	NM_019568	57266	1.181	28.75	0.08439	-2.63	5.93	0	4.497	6.92	0	260	126	84	567	221	228	226	209	239	278	239	289	80	92	80	123	113	145	581	584	536
A_51_P487690	Ifi44	interferon-induced protein 44	NM_133871	99899	-1.607	19.4	0.64482	-2.63	7.21	0.32403	1.208	33.98	0.88169	41	23	25	27	66	27	22	490	27	21	167	30	31	21	24	24	22	22	28	25	30
A_55_P1960246					-2.328	3.85	0	-2.628	5.95	0	-1.871	7.6	0	1159	2144	1027	1146	2698	2442	2948	2728	1114	1179	1191	1152	923	1082	1083	2124	2209	2100	1048	1246	1152
A_30_P01020007			chr5:105072936-105074001_F		-1.509	9.97	1e-05	-2.628	5.9	0	1.121	49.02	0.09134	381	224	219	251	575	550	587	588	388	368	408	361	214	227	216	228	222	222	241	270	242
A_52_P467488	Slc35d3	solute carrier family 35, member D3	NM_029529	76157	-2.265	4.01	0	-2.627	5.91	0	-2.296	7.09	0	44	63	38	28	100	104	100	97	39	48	50	42	36	38	40	66	63	61	24	31	29
A_55_P2029013	BC018465	cDNA sequence BC018465	NM_144890	228802	1.447	12.03	0.00078	-2.626	5.95	0	2.541	7	0	412	97	108	247	285	271	303	281	368	398	467	420	105	125	97	90	100	102	261	249	230
A_52_P489295	Adamts1	a disintegrin-like and metallopeptidase (reprolysin type) with thrombospondin type 1 motif, 1	NM_009621	11504	-3.569	2.69	0	-2.625	5.95	0	-3.607	6.93	0	57	120	77	33	203	219	191	199	59	62	56	51	71	90	72	124	126	112	34	31	36
A_51_P126626	Zfp503	zinc finger protein 503	NM_145459	218820	1.393	14.38	0.0168	-2.625	5.96	0	-1.041	63.53	0.83506	112	43	31	42	81	85	72	86	91	113	120	130	30	36	27	47	37	47	43	46	37
A_52_P551011	1190007F08Rik	RIKEN cDNA 1190007F08 gene	NM_001163721	68859	1.443	12.17	0.00051	-2.624	5.95	0	2.068	7.27	0	382	314	101	649	265	246	261	289	382	350	425	374	106	90	108	320	287	335	628	702	619
A_55_P2162825	C030030A07Rik	RIKEN cDNA C030030A07 gene	NM_001039558	654818	-2.045	8.68	0.17744	-2.624	6.49	0.08418	1.047	62.47	0.95464	24	23	19	24	50	202	28	22	29	20	27	22	22	19	16	25	21	22	24	21	26
A_51_P126626	Zfp503	zinc finger protein 503	NM_145459	218820	1.269	21.1	0.07143	-2.624	5.95	0	-1.265	26.62	0.0971	103	49	31	39	81	80	78	86	84	103	131	100	30	28	35	52	43	52	39	43	35
A_55_P2131899	Sox4	SRY-box containing gene 4	NM_009238	20677	-1.469	11.46	0.00153	-2.623	5.94	0	-2.359	7.08	0	197	274	111	116	290	302	265	304	177	228	192	196	111	121	101	278	255	290	98	134	120
A_51_P111612	Arrdc4	arrestin domain containing 4	NM_001042592	66412	-4.098	2.53	0	-2.621	5.91	0	-1.214	32.3	0.01	738	1289	1153	1062	3022	2862	3177	3037	710	716	829	703	1128	1171	1161	1340	1232	1298	1045	1109	1033
A_55_P2121275	Gm4907	predicted gene 4907	NM_001034864	236749	-1.351	15.54	0.00151	-2.618	5.91	0	1.901	7.54	0	904	560	467	1064	1222	1180	1270	1218	912	841	1048	832	487	454	460	547	622	515	1011	1129	1056
A_55_P2085974	Igf1	insulin-like growth factor 1	NM_010512	16000	-1.156	33.22	0.30131	-2.618	5.99	0	-1.506	11.81	0.00608	44	72	20	48	51	53	41	62	44	45	48	41	20	19	19	73	75	69	45	60	41
A_66_P123683	Obfc2a	oligonucleotide/oligosaccharide-binding fold containing 2A	NM_028696	109019	2.126	4.41	0	2.618	5.91	0	1.153	43.35	0.13278	492	429	606	495	232	245	227	223	494	478	569	437	636	603	582	414	443	432	456	552	482
A_55_P1983858	Scel	sciellin	NM_022886	64929	-3.036	3.09	0	-2.617	5.95	1e-05	-1.096	54.27	0.62856	23	24	26	22	69	76	66	65	27	26	23	16	29	23	27	24	24	23	20	26	20
A_55_P2051778	Sult2b1	sulfotransferase family, cytosolic, 2B, member 1	NM_017465	54200	1.547	9.53	9e-05	-2.617	5.95	0	1.453	12.81	0.00066	622	655	154	951	402	436	356	419	604	579	632	676	147	169	146	704	582	685	963	922	969
A_30_P01024393			chr3:96205072-96205937_R		-2.243	6.21	0.04937	-2.617	6.26	0.02929	-1.143	45.33	0.81491	39	41	33	36	87	131	32	159	35	57	44	26	34	29	37	46	39	40	36	35	38
A_30_P01022407			chr3:96074625-96086375_F		-2.958	3.83	0.00473	-2.617	6.05	0.01557	1.169	42.03	0.74907	101	60	114	70	298	261	221	460	71	252	84	69	116	112	114	72	48	63	77	66	68
A_55_P2099677			ENSMUST00000100051		-2.589	3.9	5e-05	-2.614	6.05	8e-05	-2.182	7.19	0.0005	39	69	39	31	101	156	82	82	37	43	42	36	39	36	41	72	60	75	30	36	28
A_51_P111612	Arrdc4	arrestin domain containing 4	NM_001042592	66412	-4.072	2.55	0	-2.614	5.91	0	-1.132	47.59	0.19199	607	1052	945	930	2470	2345	2613	2459	580	599	696	560	952	935	948	1074	1034	1050	1004	807	994
A_51_P207892	Pla2g5	phospholipase A2, group V	NM_011110	18784	-1.15	33.17	0.2805	2.613	5.95	0	1.392	16.15	0.01456	74	89	222	124	85	90	85	80	87	77	63	71	231	243	194	90	74	106	128	122	120
A_52_P1026777	Ecscr	endothelial cell-specific chemotaxis regulator	NM_001033141	68545	2.004	4.66	0	-2.612	5.91	0	2.112	7.18	0	2102	1087	402	2296	1049	1018	1087	1043	2165	2013	2130	2103	414	399	393	1109	1036	1117	2268	2286	2334
A_55_P2133370	Gm4610	predicted gene 4610	XR_104824	100043726	-2.795	3.33	0	-2.611	5.95	0	-1.008	68.1	0.9678	29	25	31	25	82	91	77	79	29	30	23	38	29	34	31	26	23	25	24	27	23
A_51_P413910	Hmx3	H6 homeobox 3	NM_008257	15373	-1.511	11.01	0.0015	-2.611	5.96	0	-1.462	12.3	0.00454	87	89	50	61	131	141	110	145	76	82	82	110	51	51	48	91	87	90	60	66	57
A_55_P2006236	Ugdh	UDP-glucose dehydrogenase	NM_009466	22235	4.044	2.56	0	2.607	5.92	0	1.417	14.19	0.00067	4228	1801	2725	2553	1045	1077	1052	1009	4179	3975	4908	3919	2658	2884	2640	1638	1949	1831	2438	2712	2518
A_51_P128075	1700008P20Rik	RIKEN cDNA 1700008P20 gene	NM_001163810	69301	-2.072	4.48	0	-2.607	5.91	0	-1.028	65.54	0.84774	538	422	428	411	1115	1106	1126	1112	513	502	587	554	410	449	425	413	412	443	332	468	446
A_55_P1958047	1700014N06Rik	RIKEN cDNA 1700014N06 gene	BC117076	69389	-2.908	3.71	0.00068	-2.606	6.11	0.00268	1.253	30.27	0.49623	24	18	27	22	70	52	51	127	29	21	26	21	33	25	24	20	18	16	31	20	18
A_55_P1953567			AK076616		-2.934	3.59	0.00443	-2.606	6.16	0.01441	-1.617	9.16	0.22316	42	36	47	22	124	117	92	176	69	28	47	35	96	40	28	35	39	36	23	21	23
A_55_P2182497	Maml3	mastermind like 3 (Drosophila)	NM_001004176	433586	1.126	37.24	0.31042	-2.606	5.95	0	1.325	19.39	0.0197	152	131	52	174	135	139	118	150	120	161	170	162	49	55	51	136	127	132	182	179	163
A_51_P120875	Olfr713	olfactory receptor 713	NM_147034	259036	-3.2	3.06	2e-05	-2.606	5.97	0.00027	1.34	20.86	0.20034	33	36	40	48	105	110	90	118	40	27	24	44	42	44	36	30	39	38	55	35	56
A_30_P01033592			chrX:50087925-50101700_R		-3.593	2.75	0	-2.606	5.91	1e-05	1.664	9.19	0.00291	52	52	71	86	186	197	179	182	46	69	50	45	71	70	73	61	41	55	81	98	79
A_51_P149714	Ms4a6d	membrane-spanning 4-domains, subfamily A, member 6D	NM_026835	68774	-3.585	3.16	0.00036	-2.605	6.07	0.00554	-1.314	22.01	0.44944	33	65	46	49	120	94	92	200	25	50	21	48	49	45	45	74	52	70	46	51	51
A_51_P115005	Edn1	endothelin 1	NM_010104	13614	1.165	30.4	0.19389	-2.605	5.99	0	1.554	10.42	0.00118	124	43	41	67	107	107	103	109	119	123	137	118	35	50	40	45	39	47	62	76	63
A_30_P01023313			chr1:162965309-162970704_F		2.118	4.4	0	2.604	5.94	0	-2.411	7.05	0	2140	4482	2631	1859	1010	1025	940	1070	2128	2297	1929	2224	2436	2832	2640	4322	4572	4555	1613	2136	1865
A_55_P2064913	Defa3	defensin, alpha, 3	NM_007850	13237	-3.883	2.61	0	-2.603	5.94	0	-3.569	6.93	0	441	1866	657	523	1711	1818	1547	1782	420	477	402	469	649	688	636	2085	1603	1944	515	564	492
A_30_P01031038			chr14:77511189-77522852_F		-1.553	9.52	0.00231	2.603	5.95	0	1.678	9.06	0.0011	104	130	420	218	161	181	145	161	101	99	120	97	430	391	441	131	114	147	202	278	185
A_51_P329949	Fam13a	family with sequence similarity 13, member A	NM_153574	58909	1.361	15.25	0.00722	2.602	5.95	0	1.493	11.82	0.00181	69	89	132	133	51	50	49	54	69	72	59	78	121	150	127	101	77	92	135	140	125
A_51_P126626	Zfp503	zinc finger protein 503	NM_145459	218820	1.348	15.96	0.00728	-2.602	5.96	0	1.001	69.07	0.99575	101	36	29	36	75	78	67	82	95	102	114	96	26	32	30	36	36	37	34	43	33
A_55_P2032363	Tomm40l	translocase of outer mitochondrial membrane 40 homolog-like (yeast)	NM_001037170	641376	1.655	7.31	0	2.601	5.91	0	-2.403	7.04	0	882	819	1386	341	533	524	545	530	826	962	916	832	1429	1367	1365	843	803	811	352	359	313
A_55_P2060849					-1.749	6.45	0	-2.6	5.91	0	1.088	54.95	0.35512	463	353	311	384	809	799	813	815	433	443	553	432	296	328	311	342	368	350	392	380	381
A_55_P1996907			ENSMUST00000078163		-5.238	2.17	0	-2.599	6	0	-3.024	6.96	0	64	176	130	58	337	345	324	342	64	64	68	61	102	154	138	175	176	178	58	61	56
A_55_P1969650	Rasgrp1	RAS guanyl releasing protein 1	NM_011246	19419	2.306	3.82	2e-05	-2.599	6.03	1e-05	1.571	9.91	0.00499	153	65	26	102	66	66	69	65	142	153	166	154	33	18	28	65	61	70	103	111	94
A_55_P2102828			ENSMUST00000128365		-2.546	3.66	0	-2.599	5.97	0	-1.14	46.65	0.37797	26	28	26	25	67	71	56	74	26	22	26	31	25	26	26	29	27	29	21	29	24
A_55_P2143219	Rasgrp2	RAS, guanyl releasing protein 2	NM_011242	19395	1.147	33.27	0.11133	2.599	5.94	0	-3.104	6.96	0	4493	6090	10179	1962	3917	4196	3550	4034	4338	4844	4204	4611	10159	10320	10060	6392	5318	6644	1858	2074	1960
A_51_P111612	Arrdc4	arrestin domain containing 4	NM_001042592	66412	-4.157	2.5	0	-2.599	5.91	0	-1.161	41.66	0.03115	848	1396	1356	1203	3525	3444	3592	3540	822	805	936	834	1319	1377	1372	1369	1384	1435	1284	1140	1188
A_51_P520639	Mslnl	mesothelin-like	NM_177822	328783	-1.007	56.41	0.94617	2.598	5.94	0	1.401	14.29	0.00016	220	330	575	462	221	236	202	227	198	233	225	225	585	589	553	340	326	325	460	472	456
A_51_P463120	Ptplad2	protein tyrosine phosphatase-like A domain containing 2	NM_025760	66775	-2.173	4.19	0	-2.598	5.95	0	1.947	7.44	0	110	103	92	201	238	248	239	227	99	110	112	118	93	101	82	112	91	108	204	207	192
A_52_P496956	Acsbg1	acyl-CoA synthetase bubblegum family member 1	NM_053178	94180	-1.643	7.73	0.00048	-2.597	5.97	0	1.261	27.41	0.08194	59	53	38	66	98	99	95	99	62	64	65	49	39	32	43	50	58	50	73	72	56
A_30_P01031812			chr14:73729977-73751877_R		-1.281	19.7	0.00462	2.597	5.94	0	-1.313	20.78	0.00381	57	72	189	55	73	66	78	76	55	59	63	52	187	194	187	76	68	73	57	50	57
A_55_P2088550	Rpl10l	ribosomal protein L10-like	NM_001162933	238217	-6.836	1.86	0	-2.596	5.93	0	-1.3	21.45	0.00053	5792	16209	15253	12473	39590	37329	40948	40597	6230	5829	5537	5596	14745	15393	15634	16737	16455	15463	12056	12841	12533
A_55_P2131805	Gm10636	predicted gene 10636	NR_033542	100038607	-2.552	3.43	0	-2.596	5.97	0	-1.429	14.2	0.00308	21	41	21	29	54	57	51	55	21	20	22	23	20	19	24	35	47	44	31	28	28
A_30_P01022097			chr6:35441848-35450830_F		-1.092	42.07	0.91997	2.596	6.29	0.15884	-1.537	17.38	0.57423	22	51	61	33	24	23	24	23	19	22	25	21	22	149	70	30	24	188	27	40	35
A_55_P1962231			ENSMUST00000108446		-4.636	2.48	0	-2.595	5.95	1e-05	-1.06	60.6	0.75949	29	25	52	24	135	132	137	135	35	23	34	27	54	57	46	26	24	25	25	20	28
A_51_P115005	Edn1	endothelin 1	NM_010104	13614	1.237	23.86	0.15606	-2.595	6.03	1e-05	1.186	38.05	0.30509	138	51	43	60	112	114	95	129	134	136	158	126	35	57	40	56	45	53	57	64	61
A_51_P492410	Pmvk	phosphomevalonate kinase	NM_026784	68603	1.449	11.55	2e-05	2.595	5.93	0	1.932	7.44	0	9439	9856	16911	19044	6516	6395	6344	6819	8989	9363	9451	9977	16529	17716	16515	10088	9196	10321	20336	17859	19017
A_55_P1952394	Cphx	cytoplasmic polyadenylated homeobox	NM_175342	105594	-2.233	4.14	0	-2.591	5.95	0	-4.68	6.92	0	265	301	229	64	592	592	622	565	236	237	319	277	244	236	208	296	287	322	66	61	66
A_55_P2348293	1700003I16Rik	RIKEN cDNA 1700003I16 gene	AK005642	76699	-2.549	3.66	3e-05	-2.589	5.97	5e-05	1.122	50.46	0.58861	29	27	29	31	74	74	75	73	29	39	29	22	25	28	34	21	29	33	28	31	33
A_30_P01026649			chr2:104398943-104412968_F		2.332	3.96	0	2.588	5.97	0	1.582	9.69	0.0009	360	135	399	213	154	165	140	159	302	338	440	373	361	451	392	124	140	141	227	210	204
A_52_P590995	E230016K23Rik	RIKEN cDNA E230016K23 gene	NR_036452	414102	-3.14	3.92	0.00478	-2.587	6.24	0.02267	1.252	29.42	0.64482	28	22	35	28	89	188	36	106	39	23	31	23	34	37	34	17	28	23	30	27	27
A_55_P2176535	Cyp2j5	cytochrome P450, family 2, subfamily j, polypeptide 5	NM_010007	13109	-1.691	11.96	0.25205	-2.587	6.24	0.04554	1.034	64.43	0.96193	30	19	19	19	50	50	114	22	66	20	25	23	20	21	17	19	18	19	21	18	19
A_51_P126626	Zfp503	zinc finger protein 503	NM_145459	218820	1.336	16.74	0.02113	-2.587	5.94	0	-1.052	61.94	0.76234	118	44	34	41	88	88	82	96	100	115	121	140	34	34	35	45	38	48	36	40	49
A_30_P01024683			chr14:76912477-76931702_R		-1.499	10.81	0.00067	2.586	5.95	0	1.51	11.36	0.00099	408	289	1583	436	612	655	547	640	409	476	360	397	1578	1541	1630	314	245	313	422	426	460
A_55_P2076805			ENSMUST00000106778		-2.549	3.61	0	-2.585	5.94	0	-1.206	34.23	0.1348	488	839	481	696	1244	1271	1313	1155	485	558	376	558	490	460	494	915	799	809	673	677	741
A_55_P2036303	Bdnf	brain derived neurotrophic factor	NM_007540	12064	-7.706	1.77	0	-2.585	5.95	0	-2.485	7.05	0	58	106	173	43	447	468	418	457	66	54	61	52	163	193	164	96	128	98	44	48	37
A_52_P468068	Tchh	trichohyalin	NM_001163098	99681	-2.148	4.37	0	-2.584	5.94	0	-3.181	6.96	0	148	83	123	26	317	330	321	301	138	143	177	135	115	126	127	90	71	89	28	22	28
A_55_P1954798	Gm15292	predicted gene 15292	NM_001177487	100041787	-3.958	2.53	0	-2.582	5.94	0	-3.718	6.92	0	242	1043	371	280	958	956	964	955	237	250	232	250	392	375	348	1068	991	1072	287	278	277
A_55_P2001553	Igdcc4	immunoglobulin superfamily, DCC subclass, member 4	NM_020043	56741	1.641	7.4	0	2.581	5.94	0	-1.055	61.05	0.45741	1088	1710	1710	1621	663	691	631	668	1049	1089	1093	1120	1623	1709	1804	1754	1690	1687	1724	1539	1606
A_55_P2006703	Bmp1	bone morphogenetic protein 1	NM_009755	12153	-3.587	2.69	0	-2.58	5.95	0	1.41	14.25	0.00031	1867	1088	2596	1534	6698	6432	7290	6409	2011	1889	1695	1890	2722	2415	2662	1150	1052	1065	1603	1448	1554
A_55_P1965459	Zfp521	zinc finger protein 521	NM_145492	225207	-1.496	10.84	0.00307	2.579	5.96	0	-1.64	9.35	0.00106	25	37	97	23	37	41	35	37	28	21	25	27	90	108	93	40	34	39	28	22	19
A_55_P2083307	Capn8	calpain 8	NM_130890	170725	1.119	37.65	0.80646	2.579	6.23	0.014	-1.156	45.16	0.76103	22	25	51	22	20	18	21	21	24	20	23	22	21	74	88	19	26	32	21	26	19
A_51_P128075	1700008P20Rik	RIKEN cDNA 1700008P20 gene	NM_001163810	69301	-1.745	6.85	0.0003	-2.579	5.92	0	-1.002	68.84	0.99059	472	301	319	300	824	805	823	843	382	524	613	405	314	331	314	330	290	283	271	325	306
A_30_P01020889			chrX:123303474-123305531_F		-2.378	4.04	3e-05	-2.578	6	3e-05	1.036	64.31	0.87919	23	21	21	22	55	45	63	59	22	21	20	31	23	21	20	17	26	20	23	21	21
A_55_P2094034	Nrg2	neuregulin 2	NM_001167891	100042150	-1.875	5.35	0	-2.577	5.94	0	-2.934	6.96	0	248	618	180	211	465	471	475	449	242	250	273	229	178	193	170	582	641	633	220	222	192
A_55_P2091916			NAP058266-1		-2.505	4.58	0.00344	-2.576	6.16	0.00446	1.067	59.94	0.88141	26	22	26	24	66	48	44	135	27	25	30	24	32	22	24	20	26	22	31	21	21
A_55_P2077649	Defa3	defensin, alpha, 3	NM_007850	13237	-3.807	2.59	0	-2.576	5.94	0	-3.708	6.93	0	316	1261	467	340	1204	1235	1174	1205	318	329	306	312	471	487	446	1313	1166	1308	341	324	356
A_55_P2130890	Parva	parvin, alpha	NM_020606	57342	-1.023	53.68	0.79169	-2.575	5.95	0	-1.14	45.75	0.07006	1634	965	649	847	1672	1647	1727	1644	1701	1646	1600	1592	673	597	681	987	929	980	926	802	818
A_55_P2134616			ENSMUST00000040846		-1.087	45.74	0.79649	-2.574	6.12	0.0014	2.035	7.29	0.01041	176	135	74	276	191	100	247	283	177	190	154	184	65	72	87	125	137	145	278	268	282
A_55_P2021285	Cpped1	calcineurin-like phosphoesterase domain containing 1	NM_146067	223978	1.331	15.99	0.00014	2.574	5.94	0	1.28	23.72	0.00088	4505	4741	8711	6069	3385	3418	3401	3336	4742	4282	4652	4360	8606	9194	8354	4599	4999	4635	5880	6414	5928
A_55_P2068260	Hist1h3g	histone cluster 1, H3g	NM_145073	97908	-2.301	3.88	0	-2.574	5.94	0	1.144	45.38	0.14749	896	1522	801	1741	2061	1969	2082	2136	926	950	788	929	831	745	829	1691	1347	1548	1701	1814	1711
A_51_P120875	Olfr713	olfactory receptor 713	NM_147034	259036	-2.974	3.1	2e-05	-2.574	5.97	0.00012	-1.059	61.29	0.83019	33	39	38	37	97	96	90	105	38	39	31	25	42	37	35	36	47	36	39	26	49
A_51_P405606	Ndrg1	N-myc downstream regulated gene 1	NM_008681	17988	-2.131	4.28	0	-2.574	5.95	0	2.602	7.01	0	1268	1797	1050	4674	2702	2855	2637	2619	1164	1316	1266	1332	1078	1119	959	1791	1632	1984	5472	3778	4941
A_55_P2002854	Aifm2	apoptosis-inducing factor, mitochondrion-associated 2	NM_001039194	71361	1.323	16.82	0.00254	2.573	5.95	0	1.483	11.81	0.00027	230	154	447	229	174	181	167	174	209	220	239	254	440	492	413	139	162	163	215	241	232
A_55_P2051229	Gpr132	G protein-coupled receptor 132	NM_019925	56696	3.132	2.9	0	2.573	5.95	0	1.31	22.34	0.01807	161	54	132	71	51	55	53	47	155	160	162	168	127	144	127	53	47	62	74	79	60
A_55_P2127934	Palm3	paralemmin 3	NM_028877	74337	1.485	10.67	3e-05	2.573	5.95	0	-1.295	22.17	0.00196	2429	4373	4209	3376	1636	1620	1766	1530	2506	2452	2352	2407	4256	3852	4548	4384	4414	4322	3485	3112	3549
A_30_P01028164			chr6:108556270-108573161_R		1.377	14.2	0.00036	2.572	5.95	0	2.036	7.28	0	406	249	757	507	294	298	298	288	374	421	446	385	694	750	835	264	234	250	494	505	522
A_55_P2117400	Cacng7	calcium channel, voltage-dependent, gamma subunit 7	ENSMUST00000092891	81904	1.37	18.65	0.35194	2.571	5.97	0.00744	-1.181	37.82	0.68557	3347	5901	6282	4997	2444	2656	2422	2268	2433	2645	8346	2336	6286	6994	5639	5957	5602	6159	5018	4906	5069
A_55_P2030334			ENSMUST00000155660		1.089	42.51	0.33525	-2.571	5.96	0	1.44	13.33	0.0004	1900	1114	679	1604	1745	1562	1888	1802	1889	1973	1795	1950	662	647	731	1061	1205	1081	1706	1451	1667
A_51_P303217	Ucma	upper zone of growth plate and cartilage matrix associated	NM_026754	68527	1.355	15.57	0.00718	-2.571	5.97	0	1.619	9.45	0.00035	159	65	46	106	117	130	114	109	141	159	175	163	42	51	44	66	56	75	99	113	105
A_52_P347764	4930451C15Rik	RIKEN cDNA 4930451C15 gene	NM_029053	74685	1.65	7.45	0.2262	2.57	6.19	0.02941	2.102	7.72	0.08519	48	60	75	126	29	30	28	31	49	53	44	47	33	107	122	47	39	119	145	101	138
A_55_P2237432	Smarca1	SWI/SNF related, matrix associated, actin dependent regulator of chromatin, subfamily a, member 1	NM_053123	93761	-3.576	2.68	0	-2.57	5.92	0	-5.804	6.92	0	397	1499	552	258	1418	1452	1388	1415	359	382	437	412	554	551	551	1378	1611	1516	213	297	272
A_55_P2012056	Sox1	SRY-box containing gene 1	NM_009233	20664	-1.797	6.16	5e-05	2.569	5.95	0	-1.226	32.08	0.09435	174	221	805	180	313	305	337	299	196	146	194	167	815	762	839	206	247	213	178	159	208
A_55_P2143499	Pgbd5	piggyBac transposable element derived 5	NM_171824	209966	1.249	21.81	0.00552	2.565	5.95	0	1.082	56.37	0.3634	211	161	434	174	169	174	157	177	194	218	208	226	414	464	426	167	163	153	176	187	160
A_55_P2153116	Tsix	X (inactive)-specific transcript, antisense	AF138745	22097	-3.241	2.86	0	-2.564	5.97	0	-3.75	6.93	0	86	204	109	54	280	273	274	292	92	78	79	98	116	116	96	198	199	217	53	52	59
A_30_P01023961			chr16:94775095-94775634_F		1.39	14.61	0.00764	2.564	5.99	0	1.338	19.38	0.0238	67	55	123	73	48	49	42	54	59	71	61	79	124	116	130	56	49	60	79	78	64
A_51_P256202	Ctsz	cathepsin Z	NM_022325	64138	-1.212	24.78	0.00199	-2.564	5.94	0	-1.133	46.56	0.04331	15937	15019	7536	13257	19323	20114	18469	19421	15088	16061	16243	16390	7266	7884	7471	15309	14979	14773	13608	12695	13487
A_55_P1962329	Trim61	tripartite motif-containing 61	NM_153110	260296	6.19	1.99	0	2.562	6	0	4.67	6.92	0	400	123	166	574	65	61	62	71	417	435	359	394	142	189	169	151	108	114	535	645	550
A_52_P361534	Wnt3	wingless-related MMTV integration site 3	NM_009521	22415	-1.693	7.26	0.00015	-2.561	5.96	0	-1.306	21.99	0.03113	45	36	30	28	76	81	71	76	39	40	52	50	27	32	31	39	35	35	24	28	32
A_30_P01032838			chr14:99729955-99730583_F		1.546	12	0.07383	2.561	6.09	0.00109	-3.351	6.96	0.00013	637	742	1055	222	412	259	636	423	779	622	588	576	1034	971	1169	679	805	749	210	170	305
A_52_P445360	Krt20	keratin 20	NM_023256	66809	-2.771	3.34	0	-2.56	5.97	1e-05	-1.1	53.72	0.57598	52	29	56	26	143	144	132	155	39	63	56	52	55	62	52	32	27	28	24	25	31
A_66_P124674	Ubxn2a	UBX domain protein 2A	NM_145441	217379	-1.408	13.18	0.00024	-2.56	5.94	0	1.582	9.69	3e-05	2782	1820	1530	2878	3917	3918	4066	3773	3061	2848	2452	2803	1532	1464	1598	1824	1952	1692	2714	3051	2880
A_51_P126626	Zfp503	zinc finger protein 503	NM_145459	218820	1.341	16.27	0.09068	-2.56	6.05	6e-05	-1.134	48.08	0.54891	112	43	33	38	83	87	77	86	93	119	124	114	27	46	28	42	42	47	32	48	37
A_55_P2167032	Gjd3	gap junction protein, delta 3	NM_178596	353155	-1.276	19.92	0.76951	2.559	7.12	0.18958	-1.012	67.76	0.99059	34	38	110	38	43	41	41	47	33	31	37	34	43	47	658	35	40	39	50	28	38
A_55_P2180764	Gls	glutaminase	NM_001081081	14660	1.681	7	0	2.559	5.94	0	1.254	26.59	0.00233	537	532	817	667	319	304	319	336	524	586	539	502	818	839	795	560	514	523	649	684	668
A_51_P120875	Olfr713	olfactory receptor 713	NM_147034	259036	-3.248	2.98	1e-05	-2.559	6.01	0.00022	1.161	43.85	0.53716	31	35	40	40	101	113	94	98	45	32	26	24	41	33	46	29	43	33	41	33	48
A_51_P321734	Bhmt2	betaine-homocysteine methyltransferase 2	NM_022884	64918	5.74	2.07	0	-2.557	5.98	0	60.78	6.92	0	2394	84	163	5095	417	424	389	440	2153	2663	2234	2564	167	179	145	92	72	89	4864	5324	5106
A_55_P2115832	Rbmy1a1	RNA binding motif protein, Y chromosome, family 1, member A1	NM_011253	19657	1.557	9.24	0.08134	-2.556	6.02	0.00154	-1.057	62.23	0.88203	218	55	55	52	140	149	127	146	224	222	236	194	49	70	48	64	55	47	96	37	39
A_51_P130475	Wnt4	wingless-related MMTV integration site 4	NM_009523	22417	-1.263	21.71	0.17456	-2.556	6.02	5e-05	-1.083	57.18	0.7198	78	82	38	76	98	110	89	97	63	77	79	95	36	48	33	85	73	91	82	91	59
A_55_P2302750	C80120	expressed sequence C80120	C79829	97812	-1.916	12.78	0.44764	-2.555	7.44	0.28144	-1.033	64.73	0.97887	29	23	22	22	55	20	21	413	24	26	66	17	23	22	19	21	21	28	22	21	24
A_55_P1965793	D3Ertd751e	DNA segment, Chr 3, ERATO Doi 751, expressed	NM_027271	73852	1.113	38.38	0.38072	2.554	5.97	0	-1.341	19.59	0.01748	94	128	216	96	85	88	82	84	91	106	94	87	198	245	208	149	121	117	84	112	93
A_51_P115005	Edn1	endothelin 1	NM_010104	13614	1.341	16.47	0.03559	-2.554	5.99	1e-05	1.268	27.01	0.11208	185	54	54	68	138	140	129	145	150	180	206	211	51	63	49	60	43	62	69	71	66
A_52_P513123	Dna2	DNA replication helicase 2 homolog (yeast)	NM_177372	327762	2.235	4.2	1e-05	2.552	5.99	0	-1.048	62.35	0.7867	1442	795	1646	759	645	673	613	650	1289	1354	1871	1323	1601	1888	1476	740	866	784	727	861	698
A_55_P2020143	Slc39a3	solute carrier family 39 (zinc transporter), member 3	NM_134135	106947	1.548	9.42	2e-05	2.552	5.96	0	1.192	35.85	0.03559	1028	777	1694	926	664	700	690	606	1120	1080	927	994	1769	1582	1737	796	737	797	924	954	901
A_55_P2038747	Ano1	anoctamin 1, calcium activated chloride channel	NM_178642	101772	-1.527	10	0.00069	-2.551	6	0	-1.859	7.8	4e-05	191	99	114	53	292	322	299	257	182	189	207	187	114	127	103	93	96	108	45	61	54
A_55_P2058540	Tdgf1	teratocarcinoma-derived growth factor 1	NM_011562	21667	-2.431	3.66	0	-2.55	5.94	0	-1.036	63.96	0.71749	2727	4906	2599	4736	6627	6895	6591	6406	2796	2917	2337	2900	2607	2667	2526	4689	4966	5072	4638	4805	4767
A_55_P2133568			ENSMUST00000034997		3.496	2.71	0	2.55	5.96	0	-1.843	7.64	0	1784	1896	1301	1029	510	495	542	495	1989	1685	1678	1800	1308	1191	1414	1848	1937	1904	980	1062	1047
A_55_P2244355	2410024N13Rik	RIKEN cDNA 2410024N13 gene	AK010586	70000	-3.366	2.75	0	-2.55	5.95	0	-1.722	8.53	7e-05	79	95	104	55	265	275	263	257	71	83	83	78	110	104	99	102	108	79	57	50	59
A_30_P01020183			chr3:75451370-75459674_R		-2.292	3.88	0	-2.55	5.95	0	-3.147	6.96	0	1201	4134	1080	1313	2753	2854	2541	2877	1218	1273	1143	1173	1076	1047	1116	4465	3648	4337	1334	1291	1316
A_55_P2150496	Dync1i1	dynein cytoplasmic 1 intermediate chain 1	NM_010063	13426	-1.812	6.75	0.00459	2.549	6.03	0.00021	-1.73	8.74	0.01208	29	60	132	35	52	54	40	65	23	26	36	32	120	147	132	58	47	80	34	40	32
A_51_P245090	Aqp3	aquaporin 3	NM_016689	11828	-3.188	2.87	0	-2.549	6.34	0	2.232	7.1	0	4329	2495	5414	5568	13800	13765	13454	14191	4278	4078	4947	4069	5434		5395	2468	2273	2768	5397	5883	5438
A_66_P113407	Gm14164	predicted gene 14164	NR_033505	791417	-1.796	6.65	0.00078	2.548	6.03	2e-05	-1.577	10.15	0.00806	30	50	140	32	55	61	43	62	32	37	26	28	129	164	128	51	42	59	33	32	31
A_51_P363642	1700088E04Rik	RIKEN cDNA 1700088E04 gene	NM_138581	27660	4.333	2.49	0	2.548	5.96	0	1.16	42.85	0.1735	319	158	188	184	74	79	75	67	311	296	358	314	184	197	182	155	145	176	180	212	162
A_51_P432403	Fgfr2	fibroblast growth factor receptor 2	NM_010207	14183	-1.51	11.25	0.00494	-2.548	6.04	1e-05	-1.9	7.52	0.00025	53	97	32	51	80	70	72	102	49	60	47	58	26	35	34	94	99	98	52	54	47
A_52_P578562	Slc41a1	solute carrier family 41, member 1	NM_173865	98396	1.5	10.01	1e-05	2.546	5.95	0	1.31	21.08	0.00069	1254	895	2129	1172	836	819	864	826	1263	1223	1309	1222	2059	2240	2093	828	965	899	1249	1121	1152
A_51_P514922	2610301G19Rik	RIKEN cDNA 2610301G19 gene	NM_146055	219158	1.146	33.93	0.18878	2.546	5.97	0	-1.122	49.07	0.31402	1251	1029	2779	917	1092	1186	997	1101	1114	1144	1531	1255	2780	2947	2620	978	1046	1065	907	985	864
A_30_P01024926			chr13:54399275-54445825_R		-2.389	5.44	0.02576	-2.546	6.28	0.0253	1.072	58.41	0.90379	30	26	29	28	73	83	160	29	38	24	29	34	32	22	33	28	26	25	27	26	32
A_30_P01033223			chr2:104398943-104412968_F		2.224	4.22	1e-05	2.546	5.97	0	1.542	10.77	0.00286	300	125	344	193	135	130	135	140	269	300	382	263	307	364	362	103	139	135	198	187	194
A_51_P126626	Zfp503	zinc finger protein 503	NM_145459	218820	1.256	21.81	0.08237	-2.546	6.01	0	1.057	61	0.75168	101	40	32	43	81	87	74	82	87	107	116	97	29	39	28	40	36	45	45	45	38
A_55_P2064995	Capzb	capping protein (actin filament) muscle Z-line, beta	NM_001037761	12345	-1.21	30.62	0.5078	2.544	6.14	0.00179	-1.393	15.4	0.24299	93	68	286	49	112	79	83	216	79	86	113	98	272	311	276	72	68	64	53	49	44
A_51_P126626	Zfp503	zinc finger protein 503	NM_145459	218820	1.284	19.81	0.02735	-2.544	6.01	0	1.003	68.75	0.98559	104	41	32	42	81	92	71	81	97	114	100	105	27	34	35	43	39	43	41	37	46
A_51_P413302	Tpo	thyroid peroxidase	NM_009417	22018	-3.941	2.59	0	-2.543	5.97	0	1.357	18.02	0.00703	40	40	62	55	157	165	147	160	35	40	41	44	58	68	60	37	39	45	48	59	58
A_51_P111612	Arrdc4	arrestin domain containing 4	NM_001042592	66412	-4.181	2.53	0	-2.543	5.94	0	-1.114	50.44	0.20193	702	1207	1155	1084	2935	2865	3047	2897	656	672	823	669	1122	1179	1163	1225	1177	1219	1150	1019	1087
A_52_P11174	Hip1	huntingtin interacting protein 1	NM_146001	215114	2.037	4.76	0	2.542	5.98	0	1.306	21.18	0.00286	730	582	911	759	358	407	341	331	717	706	798	703	897	911	926	573	605	568	816	712	754
A_55_P1976744			NAP068797-1		-1.341	16.27	0.01508	-2.542	6.03	0	-1.547	10.16	0.00159	103	113	55	73	139	155	124	139	96	101	105	113	63	43	61	111	116	112	75	68	76
A_55_P2044582	Iglon5	IgLON family member 5	NM_001164518	210094	-3.966	2.61	0	-2.542	6	2e-05	-2.604	7.02	1e-05	522	1884	815	723	2071	2139	1854	2241	486	556	607	454	938	720	802	2141	1476	2117	815	766	606
A_55_P2089913	Cd6	CD6 antigen	NM_009852	12511	-2.442	3.94	5e-05	-2.542	5.96	6e-05	-1.379	16.65	0.08266	205	666	197	483	499	480	523	496	195	231	139	279	203	181	207	775	569	670	486	498	467
A_51_P408989	2810055F11Rik	RIKEN cDNA 2810055F11 gene	NM_026038	67217	-1.524	9.51	0.0009	2.542	5.95	0	-1.429	14.8	0.00517	76	120	293	84	115	115	113	117	74	71	78	79	287	315	278	116	117	128	72	109	75
A_51_P434101	Herpud1	homocysteine-inducible, endoplasmic reticulum stress-inducible, ubiquitin-like domain member 1	NM_022331	64209	-6.237	1.91	0	-2.542	5.95	0	-2.053	7.27	0	1346	3380	3303	1647	8396	8285	8457	8447	1293	1424	1307	1363	3504	3154	3260	3422	3460	3262	1794	1637	1521
A_51_P340829	AA986860	expressed sequence AA986860	NM_177604	212439	4.142	2.51	0	-2.542	5.99	0	1.961	7.38	0	4201	991	399	1943	1014	1008	1071	967	3978	4108	4537	4201	445	359	398	1006	996	972	1996	1798	2045
A_55_P1963863	Arhgef17	Rho guanine nucleotide exchange factor (GEF) 17	NM_001081116	207212	-1.183	28.82	0.05388	2.539	5.98	0	2.047	7.3	0	167	291	502	595	198	196	178	222	164	171	153	181	496	497	512	326	272	278	622	572	593
A_55_P1997400	Slc7a4	solute carrier family 7 (cationic amino acid transporter, y+ system), member 4	NM_144852	224022	2.083	4.41	0	2.539	5.96	0	-1.1	53.44	0.29902	1157	1230	1410	1119	555	561	565	540	1154	1152	1086	1243	1474	1285	1481	1307	1102	1294	1227	1060	1077
A_55_P2106058	Gm11110	predicted gene 11110	NR_033508	100169874	1.426	13.54	0.0063	2.539	6.03	0	1.276	24.55	0.06816	154	128	275	164	108	128	89	112	132	165	155	169	237	303	289	141	117	128	161	169	162
A_55_P1956087	Ctcfl	CCCTC-binding factor (zinc finger protein)-like	NM_001081387	664799	-3.501	2.87	0	-2.538	5.98	2e-05	1.142	45.41	0.46002	48	83	67	95	169	184	155	170	43	43	42	72	69	70	61	91	77	82	96	90	99
A_55_P2062903	Gm9125	predicted gene 9125	NM_001163730	668359	-2.531	3.53	1e-05	-2.538	6.03	2e-05	-1.083	57.08	0.67762	24	22	24	20	60	58	57	66	25	21	25	23	30	21	21	28	20	19	19	19	24
A_30_P01019754			chr3:75451370-75459674_R		-2.201	3.96	0	-2.538	5.97	0	-3.232	6.95	0	1208	3915	1048	1211	2660	2704	2634	2642	1181	1214	1221	1217	1109	940	1103	4010	3549	4218	1261	1152	1224
A_51_P128075	1700008P20Rik	RIKEN cDNA 1700008P20 gene	NM_001163810	69301	-1.851	5.99	0.00076	-2.538	5.99	3e-05	-1.047	62.82	0.84484	398	285	291	272	737	747	708	757	339	372	551	362	258	296	321	309	245	305	216	301	309
A_55_P2076585	Tdpoz4	TD and POZ domain containing 4	NM_207272	399675	-3.164	2.97	0	-2.537	5.99	1e-05	-1.072	58.87	0.69315	22	23	27	21	69	71	60	75	24	25	21	18	27	28	26	21	28	20	21	19	24
A_55_P2129261	Arhgap36	Rho GTPase activating protein 36	NM_001081123	75404	-2.847	3.49	6e-05	-2.537	6.02	0.00033	-1.556	10.79	0.04784	25	41	29	26	72	87	59	74	20	20	26	39	31	27	28	45	36	44	33	22	26
A_51_P480136	Cryba2	crystallin, beta A2	NM_021541	12958	1.116	38.61	0.73612	2.537	6	0.00214	-1.71	9.85	0.05661	35	63	81	37	32	34	31	30	33	44	30	37	70	93	81	49	120	44	39	32	42
A_30_P01019242			chr17:45524689-45525320_R		-2.82	3.22	0	-2.536	5.96	0	1.508	11.05	0.00121	387	297	430	448	1092	1020	1123	1135	373	349	496	348	415	459	419	283	315	294	473	418	454
A_52_P128068	9030409G11Rik	RIKEN cDNA 9030409G11 gene	NM_144531	71529	2.178	4.17	0	2.535	5.95	0	3.187	6.95	0	471	401	548	1277	216	230	201	218	477	496	445	465	551	546	546	417	397	389	1333	1259	1242
A_55_P2104071	Defa23	defensin, alpha, 23	NM_001012307	497114	-3.8	2.61	0	-2.534	5.95	0	-3.413	6.93	0	450	1886	675	553	1709	1774	1608	1751	457	474	436	434	685	663	676	1990	1762	1914	545	555	559
A_55_P2051904			BB179049		-1.593	19.31	0.45584	-2.534	7.45	0.12559	1.313	21.18	0.67111	33	17	21	23	52	23	119		29	17	30	79	27	19	17	17	18	16	24	23	20
A_30_P01029893			chr1:95871175-95886625_F		1.794	6.13	0	2.534	5.99	0	2.227	7.09	0	213	193	300	430	119	128	105	124	193	222	214	223	288	314	300	197	183	199	428	411	451
A_30_P01028959			chr4:3746945-3747603_F		1.991	4.77	0	2.534	5.95	0	-2.259	7.1	0	458	316	583	140	230	219	237	236	445	436	480	474	559	620	573	349	289	311	133	154	133
A_51_P111612	Arrdc4	arrestin domain containing 4	NM_001042592	66412	-3.958	2.59	0	-2.533	5.95	0	-1.185	37.46	0.05103	644	1101	1006	929	2548	2407	2734	2513	649	590	740	605	982	1014	1022	1109	1070	1124	982	849	961
A_55_P2004901					-6.67	1.86	0	-2.532	5.94	0	-1.353	17.45	0.00023	4668	12781	12294	9447	31133	30867	31462	31074	5095	4552	4476	4573	11854	12557	12485	13556	12684	12143	8849	9770	9752
A_51_P212754	Tgfbi	transforming growth factor, beta induced	NM_009369	21810	-2.334	3.83	0	2.532	5.95	0	1.57	10.11	0.00011	1122	1871	6631	2937	2619	2800	2521	2547	1105	1159	1006	1231	6732	6613	6551	1988	1646	2000	3196	2676	2963
A_52_P569375	Fgf5	fibroblast growth factor 5	NM_010203	14176	-2.386	3.87	0	-2.531	6	0	-6.263	6.92	0	41	204	39	33	98	106	85	104	34	47	43	41	36	42	38	217	194	202	33	29	36
A_30_P01019719			chr17:15357376-15385701_R		-5.788	2.03	0	-2.531	5.95	0	1.053	61.44	0.57703	204	342	468	360	1184	1176	1131	1246	193	201	228	198	454	460	490	328	333	367	368	334	381
A_51_P451052	Pgm5	phosphoglucomutase 5	NM_175013	226041	-2.064	5.34	0.00815	-2.531	6	0.00231	-1.176	42.3	0.62601	58	53	47	45	120	123	131	107	54	36	61	97	53	42	48	61	58	43	58	33	48
A_51_P373369	Med4	mediator of RNA polymerase II transcription, subunit 4 homolog (yeast)	NM_026119	67381	1.231	23.87	0.02115	2.53	5.97	0	-1.02	66.5	0.87722	9153	8108	18822	7948	7438	7633	6890	7825	8495	8663	10987	8682	17863	19663	18983	7718	8379	8243	7653	8477	7739
A_51_P289107	Hrh3	histamine receptor H3	NM_133849	99296	-1.887	5.64	6e-05	2.53	5.97	0	-2.306	7.09	1e-05	58	227	275	98	109	115	111	101	71	56	62	45	291	271	265	241	200	242	98	90	107
A_55_P2031887	LOC633282	disks large homolog 5-like	XM_907662	633282	-1.357	20.38	0.49942	-2.528	6	0.03333	-1.148	45.43	0.80554	54	33	29	29	73	77	67	77	33	48	33	166	34	26	28	35	33	31	33	31	23
A_51_P333923	Tspan1	tetraspanin 1	NM_133681	66805	2.064	4.54	0	-2.528	5.98	0	1.017	66.98	0.90229	790	326	151	332	382	394	358	396	766	761	779	856	140	165	150	351	284	348	324	370	305
A_52_P340073	Efnb2	ephrin B2	NM_010111	13642	-4.297	2.52	0	-2.527	5.97	0	-4.284	6.92	0	189	913	321	213	812	764	816	859	160	190	224	187	300	344	322	830	979	937	216	242	186
A_51_P305003	Ntrk1	neurotrophic tyrosine kinase, receptor, type 1	NM_001033124	18211	-3.078	2.97	0	-2.527	6.03	0	-1.121	49.11	0.3794	46	80	56	71	140	152	123	148	42	47	49	45	46	54	69	83	78	79	68	70	77
A_55_P2076587	Tdpoz4	TD and POZ domain containing 4	BC115627	399675	-3	3.24	1e-05	-2.526	6.05	9e-05	-1.145	46.24	0.5341	23	23	28	20	70	83	53	79	24	29	22	19	24	29	31	23	26	22	19	17	26
A_55_P2159585	Pm20d1	peptidase M20 domain containing 1	NM_178079	212933	1.832	5.81	0	2.526	5.95	0	1.135	46.41	0.17868	510	334	703	379	278	274	287	273	505	442	608	499	722	700	687	317	350	335	396	362	379
A_55_P2002019			ENSMUST00000100697		-2.469	3.74	0	-2.525	6	0	-1.317	20.83	0.02492	34	40	33	30	83	90	71	89	30	40	30	35	32	33	33	40	38	41	34	29	27
A_30_P01029212			chr2:71576218-71603818_R		1.496	12.72	0.07424	2.525	6.02	0.00065	-1.038	63.78	0.91028	137	105	232	101	92	100	75	103	101	126	115	242	230	259	209	113	94	110	95	109	101
A_55_P2009677	Zmiz1	zinc finger, MIZ-type containing 1	NM_183208	328365	-2.03	4.97	4e-05	-2.524	5.95	1e-05	-1.215	33.7	0.17956	1999	1846	1608	1520	4058	4061	4053	4059	2120	2282	1461	2259	1665	1564	1596	2089	1639	1836	1650	1370	1552
A_55_P2022369	Lbh	limb-bud and heart	NM_029999	77889	-1.983	5.03	1e-05	-2.523	6.01	0	1.41	15.18	0.00791	52	58	41	81	103	116	105	89	53	50	50	54	44	44	35	58	59	55	80	97	68
A_51_P402160	Zfp750	zinc finger protein 750	NM_178763	319530	1.468	11.47	0.00462	2.523	6	0	-1.627	9.58	0.0013	304	227	522	140	207	219	191	212	270	296	347	308	463	593	520	252	215	217	118	133	174
A_55_P2040292	Gm16390	predicted gene 16390	NM_001097980	100040937	1.107	40.67	0.84948	2.52	6.28	0.03233	1.219	35.96	0.70595	25	27	58	33	23	23	24	22	18	30	24	32	25	133	57	24	26	32	26	28	49
A_55_P2171221	Matn1	matrilin 1, cartilage matrix protein	NM_010769	17180	-1.322	17.9	0.02218	2.52	6	0	2.884	6.96	0	84	76	281	218	111	106	128	102	75	84	105	76	259	302	283	70	82	76	196	229	231
A_52_P336290	Rap2a	RAS related protein 2a	NM_029519	76108	-1.721	6.62	0	2.519	5.99	0	1.096	53.72	0.26184	871	996	3779	1092	1500	1430	1462	1615	803	925	865	897	3606	4113	3638	1048	985	957	1036	1144	1098
A_55_P2050495	Slc29a3	solute carrier family 29 (nucleoside transporters), member 3	NM_023596	71279	-1.312	17.78	0.00125	2.519	5.99	0	-1.051	61.6	0.59812	198	146	654	139	260	291	246	244	186	199	193	215	653	675	634	144	139	156	133	140	144
A_55_P1960298	Tmem80	transmembrane protein 80	NM_027797	71448	-1.291	18.93	0.00905	2.518	5.95	0	-2.061	7.3	0	152	157	495	76	197	192	192	206	135	146	157	173	505	473	508	138	164	169	69	83	77
A_51_P109369	Fbxo32	F-box protein 32	NM_026346	67731	-4.339	2.55	0	-2.518	6.01	1e-05	-2.669	6.98	0	55	192	96	72	241	249	225	249	45	58	50	73	94	112	83	189	201	188	75	74	67
A_55_P2083919	Robo2	roundabout homolog 2 (Drosophila)	NM_175549	268902	-2.244	4.08	5e-05	-2.516	5.98	3e-05	1.104	54.01	0.6147	25	23	22	25	56	55	57	57	29	22	28	23	22	25	21	21	25	23	29	32	18
A_55_P2084177	Klhl34	kelch-like 34 (Drosophila)	NM_001081667	245683	1.467	11.69	0.00222	2.516	6	0	1.321	20.75	0.02646	116	61	200	81	79	84	73	81	120	109	101	138	196	226	181	61	70	53	86	81	75
A_30_P01027970			chr13:62580825-62596425_R		-1.23	23.3	0.01329	-2.514	5.99	0	1.605	9.28	3e-05	146	128	71	206	179	181	180	177	148	137	163	137	80	69	66	131	132	123	197	222	199
A_51_P279552	Cav2	caveolin 2	NM_016900	12390	-1.96	5.04	0.30444	-2.512	6.04	0.17569	-1.054	64.35	0.95727	36	49	28	47	71	68	68	79	33	40	37	36	23	36	28	33	131	28	20	191	27
A_55_P2031357	Zfpm2	zinc finger protein, multitype 2	NM_011766	22762	1.194	27.41	0.14457	-2.511	6.02	0	-1.09	55.61	0.55853	74	27	25	25	62	69	56	61	80	73	68	75	21	28	25	24	26	31	24	28	22
A_55_P1998957	Oas1c	2'-5' oligoadenylate synthetase 1C	NM_033541	114643	2.211	4.17	0	2.51	6	0	2.262	7.1	0	438	297	497	672	198	199	177	220	420	430	471	431	529	465	499	302	270	322	639	645	738
A_55_P2113486	4930579G22Rik	RIKEN cDNA 4930579G22 gene	NM_026916	69034	-1.127	36.54	0.18593	2.51	5.99	0	2.225	7.1	0	60	87	169	193	67	68	62	73	56	54	70	61	173	174	162	87	84	90	183	210	188
A_30_P01032182			chr5:15184252-15184923_F		-2.509	3.69	0	-2.51	6.01	0	-1.131	48.17	0.37252	25	29	25	26	64	54	65	74	28	24	23	28	24	26	25	26	33	29	29	23	27
A_51_P494361	Mbnl2	muscleblind-like 2	NM_175341	105559	-2.561	3.37	0	2.51	5.97	0	1.188	36.77	0.01379	2616	4153	16812	4932	6698	6686	6603	6806	2458	2734	2684	2595	15487	17577	17457	4186	3974	4305	5126	4963	4717
A_51_P111612	Arrdc4	arrestin domain containing 4	NM_001042592	66412	-4.173	2.51	0	-2.51	5.98	0	-1.187	37	0.03811	693	1241	1151	1045	2891	2869	2988	2817	679	671	784	645	1091	1259	1111	1315	1192	1219	1103	1005	1030
A_30_P01021704			chr17:17342991-17343357_F		-1.676	7	0	-2.509	5.97	0	3.389	6.94	0	4532	3482	3028	11800	7597	7288	8040	7484	4747	4349	4698	4351	2896	3091	3103	3462	3629	3360	10743	13204	11583
A_55_P1987645	Unc13b	unc-13 homolog B (C. elegans)	NM_001081413	22249	2.091	4.46	0	2.508	5.98	0	2.379	7.03	0	4297	2443	5152	5811	2055	1883	2193	2100	4371	4326	4273	4219	5307	5100	5053	2506	2427	2396	6009	5680	5749
A_52_P322181	Adrb1	adrenergic receptor, beta 1	NM_007419	11554	1.064	47.24	0.6784	2.508	6	0	1.256	28.22	0.0859	173	182	409	228	163	177	144	170	145	183	199	171	388	439	400	212	149	190	240	227	218
A_55_P1987430	Fam196a	family with sequence similarity 196, member A	NM_001143802	627214	9.521	1.66	0	2.508	6	0	3.901	6.92	0	1701	240	448	937	179	197	158	183	1757	1677	1902	1492	433	485	429	224	264	234	969	942	901
A_30_P01032405			chr1:138592780-138622719_F		1.832	5.65	0	2.508	5.97	0	1.203	34.66	0.02746	865	1002	1185	1206	472	478	460	479	845	856	978	793	1123	1253	1182	938	1088	987	1139	1242	1238
A_30_P01032293			chr14:77511189-77522852_F		-1.542	9.54	0.00015	2.507	6	0	1.484	12.07	0.00059	135	201	520	299	208	216	186	223	140	135	139	124	489	522	551	202	180	226	269	328	303
A_52_P654534	Dmbx1	diencephalon/mesencephalon homeobox 1	NM_130865	140477	-10.314	1.64	0	-2.505	5.98	0.00013	-3.939	6.94	0	79	201	326	51	817	811	772	871	78	83	82	74	345	323	312	213	191	199	44	82	37
A_55_P1982186	Sgsm1	small G protein signaling modulator 1	NM_172718	52850	1.018	54.49	0.82366	2.504	5.97	0	1.47	11.99	2e-05	411	747	1011	1097	403	397	386	429	403	402	418	420	1047	995	990	799	706	737	1086	1056	1153
A_51_P300572	Slc30a1	solute carrier family 30 (zinc transporter), member 1	NM_009579	22782	1.492	10.84	7e-05	2.504	6	0	1.765	7.98	0	1600	695	2684	1226	1072	989	1199	1039	1677	1504	1753	1481	2809	2522	2730	693	693	698	1286	1166	1229
A_55_P1960238	Slc2a6	solute carrier family 2 (facilitated glucose transporter), member 6	NM_172659	227659	2.474	3.59	0	2.503	6	0	1.264	25.41	0.00555	118	119	119	150	48	52	46	46	109	127	121	115	112	130	116	114	119	125	145	154	153
A_66_P132249	Akr1c13	aldo-keto reductase family 1, member C13	NM_013778	27384	-1.741	6.3	0.00026	-2.501	6.02	0	-2.789	6.98	0	168	217	117	78	293	298	303	279	170	174	168	162	123	133	98	213	188	257	65	92	79
A_55_P2147121	Ercc5	excision repair cross-complementing rodent repair deficiency, complementation group 5	AK038822	22592	1.272	20.29	0.0243	2.5	6.01	0	1.571	9.87	0.00048	92	131	181	206	72	76	72	70	85	109	94	84	168	214	165	125	123	146	200	210	208
A_55_P2146560	H2-Ab1	histocompatibility 2, class II antigen A, beta 1	NM_207105	14961	-1.746	6.37	2e-05	-2.499	6	0	1.858	7.78	1e-05	283	420	198	781	494	503	458	522	267	273	295	297	221	186	188	461	356	452	742	786	816
A_30_P01020856			chr10:96098058-96098623_F		3.31	2.85	0	2.499	6.03	0	-2.233	7.1	0	430	220	325	99	130	114	145	133	424	464	396	440	295	298	391	206	220	236	99	95	103
A_51_P120875	Olfr713	olfactory receptor 713	NM_147034	259036	-2.765	3.3	1e-05	-2.499	6	7e-05	1.04	64.1	0.87711	35	37	38	39	96	100	87	101	35	31	32	42	41	36	39	42	35	35	44	26	49
A_55_P2057035	Slmo1	slowmo homolog 1 (Drosophila)	NM_144867	225655	1.098	41.39	0.45753	-2.498	6.03	0	-3.568	6.93	0	316	472	115	132	288	290	262	316	304	350	272	347	98	136	115	508	440	469	129	138	130
A_51_P134452	Lpar3	lysophosphatidic acid receptor 3	NM_022983	65086	-1.347	16.66	0.01379	-2.498	6.04	0	-1.371	16.49	0.01451	49	105	26	77	66	79	56	65	49	43	54	50	30	23	26	106	100	109	71	84	75
A_55_P2122020	Klf4	Kruppel-like factor 4 (gut)	NM_010637	16600	-2.381	3.65	0	-2.496	5.99	0	2.686	6.96	0	14392	12082	13728	32449	34269	33604	34515	34696	15316	14169	13980	14142	13822	12661	14784	12473	11532	12262	33827	32164	31404
A_55_P2174085	St8sia5	ST8 alpha-N-acetyl-neuraminide alpha-2,8-sialyltransferase 5	NM_013666	225742	1.737	6.45	0	-2.496	6	0	1.748	8.2	1e-05	382	349	88	610	220	229	206	225	358	388	371	413	95	87	82	364	312	374	640	594	597
A_30_P01029313			chr11:119794849-119803349_F		-1.079	44.81	0.81171	2.496	6.13	0.0014	1.04	63.72	0.91423	44	61	119	63	47	45	54	44	47	38	54	39	78	206	104	58	70	55	69	70	53
A_51_P331841	Ccdc122	coiled-coil domain containing 122	NM_175369	108811	-1.235	25.13	0.25104	2.496	6	9e-05	1.401	15.47	0.07652	69	80	213	112	85	83	79	95	49	65	71	101	220	200	220	82	81	77	109	133	97
A_55_P2102408			TC1779162		1.236	22.94	0.00452	2.495	5.99	0	1.887	7.55	0	120	63	243	120	97	99	104	90	123	127	121	111	249	238	242	59	68	64	120	114	126
A_55_P2077153	Slc27a2	solute carrier family 27 (fatty acid transporter), member 2	NM_011978	26458	-9.055	1.66	0	-2.495	6	0	-15.868	6.92	0	499	4743	1811	299	4518	4773	4066	4752	457	508	520	513	1816	1916	1706	4652	4874	4706	253	361	292
A_55_P1961408	Gm15308	predicted gene 15308	NM_001177521	100041890	-3.508	2.71	0	-2.494	5.97	0	-3.59	6.93	0	223	859	314	239	782	823	756	770	194	244	220	236	323	316	302	925	787	872	225	258	236
A_55_P2125049	Gm11127	predicted gene 11127	NM_001199967	100529082	-3.013	2.9	0	-2.493	6.07	1e-05	1.318	20.01	0.07384	631	832	762	1096	1901	1931	1878	1894	649	645	626	605	911	925	526	829	852	815	1032	1167	1093
A_30_P01019930			chr11:87841800-87858725_R		-2.127	6.34	0.02408	-2.493	6.27	0.01183	-1.058	60.83	0.90843	39	32	33	30	83	54	202	52	39	39	41	37	35	33	32	29	33	35	27	32	33
A_51_P120875	Olfr713	olfactory receptor 713	NM_147034	259036	-2.973	3.19	0	-2.493	5.99	4e-05	1.048	62.42	0.83736	33	40	39	42	98	98	92	105	28	28	31	49	39	40	39	39	45	37	47	36	44
A_51_P342549	Hand1	heart and neural crest derivatives expressed transcript 1	NM_008213	15110	-2.05	4.69	6e-05	-2.493	6.02	1e-05	1.894	7.81	0.00032	54	52	44	99	110	110	119	102	50	53	50	62	43	52	39	48	45	67	99	114	87
A_52_P377537	Gabra1	gamma-aminobutyric acid (GABA) A receptor, subunit alpha 1	NM_010250	14394	-2.371	4.07	8e-05	-2.492	6.01	8e-05	-1.164	42.14	0.46183	30	28	28	24	71	71	68	74	23	35	24	42	25	32	29	32	26	27	21	26	25
A_51_P279100	Ptgs1	prostaglandin-endoperoxide synthase 1	NM_008969	19224	2.066	4.48	0	-2.492	5.98	0	4.309	6.92	0	1839	226	357	974	890	896	865	910	1845	1928	1696	1896	343	383	346	230	201	250	1021	977	927
A_51_P461877	Thbs2	thrombospondin 2	NM_011581	21826	-2.499	3.64	0	-2.492	6.01	0	-1.959	7.45	2e-05	32	50	32	25	79	85	69	85	31	36	29	32	33	34	29	46	50	53	29	22	26
A_30_P01033255			chr1:134867906-134885481_R		-1.068	46.2	0.63411	2.492	6.02	0	1.819	7.96	0.0001	187	148	498	268	200	186	220	195	203	193	166	188	464	452	588	155	161	129	253	247	309
A_51_P440985	Fgf15	fibroblast growth factor 15	NM_008003	14170	-3.084	2.9	0	-2.492	6	0	-9.632	6.92	0	113	845	140	88	350	365	353	331	117	112	115	110	136	155	131	893	778	869	89	91	83
A_55_P1975415	Cpped1	calcineurin-like phosphoesterase domain containing 1	NM_146067	223978	1.303	17.82	0.00039	2.491	5.96	0	1.288	22.61	0.00098	4630	4895	8851	6306	3554	3596	3548	3517	4222	4703	5063	4569	8802	9206	8556	4889	5103	4701	6289	6501	6134
A_30_P01017512			chr13:114106455-114118105_F		-3.529	2.78	0	-2.491	6.02	0	-1.774	8.23	0.00034	31	86	44	48	109	103	98	129	34	26	31	33	46	46	40	86	74	99	53	51	42
A_51_P173601	Bcam	basal cell adhesion molecule	NM_020486	57278	1.318	18.05	0.0247	2.491	5.99	0	-1.202	35.02	0.1636	5287	4944	9995	4113	4012	4183	3781	4082	4686	4795	7067	4920	9724	10699	9598	4594	5227	5032	4367	4275	3728
A_55_P2097553	C77080	expressed sequence C77080	NM_001033189	97130	2.444	3.51	0	2.49	5.96	0	1.833	7.69	0	22359	14167	22779	25974	9147	8982	9190	9272	22132	22590	21928	22798	22569	23511	22277	13828	14873	13825	26609	25882	25444
A_30_P01027115			chr17:26911397-26917047_F		-6.837	1.86	0	-2.49	6	0	1.822	7.87	0	845	2472	2320	4502	5778	5451	6150	5755	818	840	812	915	2218	2262	2490	2672	2220	2545	4293	4998	4253
A_55_P2047335	Capn5	calpain 5	NM_007602	12337	-1.181	28.59	0.05312	-2.489	5.98	0	1.499	11.42	0.00021	504	410	239	614	595	602	588	595	460	548	464	550	240	252	225	419	380	432	680	570	597
A_52_P281702	Igfbp5	insulin-like growth factor binding protein 5	NM_010518	16011	-2.335	4.4	0.00021	-2.488	6.05	0.0002	1.073	58.67	0.79125	27	33	26	35	64	88	49	61	28	36	29	20	26	26	26	32	33	35	33	31	44
A_51_P114005	Gstm7	glutathione S-transferase, mu 7	NM_026672	68312	-1.137	35.74	0.37788	2.488	6.01	1e-05	1.701	8.62	0.00102	51	68	145	116	58	59	51	65	41	47	56	63	151	147	137	73	57	77	112	118	118
A_51_P112817	Cyp27a1	cytochrome P450, family 27, subfamily a, polypeptide 1	NM_024264	104086	1.364	15.35	0.26477	2.487	6.12	0.00292	-1.043	63.7	0.9153	61	72	112	69	45	46	39	50	63	58	58	67	84	190	87	58	101	63	53	66	94
A_52_P257472	Prr12	proline rich 12	NM_175022	233210	2.532	3.59	0	2.486	6.03	0	-1.125	47.9	0.26408	1303	969	1279	861	515	547	449	554	1194	1314	1447	1270	1252	1470	1139	955	973	980	885	837	863
A_30_P01028777			chr6:112552041-112560067_F		-2.781	3.36	2e-05	-2.486	6.02	0.00013	-1.022	66.48	0.93771	39	37	44	36	109	106	123	100	43	30	49	38	47	38	47	38	37	36	41	26	45
A_51_P109369	Fbxo32	F-box protein 32	NM_026346	67731	-3.856	2.68	0	-2.486	6.03	1e-05	-2.499	7.02	1e-05	59	166	92	66	228	255	216	214	59	46	74	61	90	109	78	180	151	167	72	68	59
A_51_P111612	Arrdc4	arrestin domain containing 4	NM_001042592	66412	-4.237	2.53	0	-2.486	6	0	-1.165	40.84	0.08244	670	1162	1142	997	2839	2663	3074	2795	642	602	776	672	1170	1150	1107	1178	1135	1173	951	982	1063
A_55_P1961451	Adamts7	a disintegrin-like and metallopeptidase (reprolysin type) with thrombospondin type 1 motif, 7	NM_001003911	108153	2.962	3.01	0	2.485	5.99	0	1.103	52.4	0.23739	374	149	314	165	126	117	131	132	376	380	413	332	315	305	322	145	150	153	176	160	158
A_52_P437734	Fbxo28	F-box protein 28	NM_175127	67948	1.134	35.72	0.27277	2.485	5.99	0	-1.025	65.83	0.87743	266	371	584	362	235	239	221	246	235	321	292	228	565	589	597	415	329	374	357	369	361
A_55_P2184279			TC1669794		-1.079	44.54	0.6129	-2.485	6.03	0	-1.069	59.15	0.68919	85	166	37	155	92	98	82	96	76	99	89	77	35	44	33	174	147	178	135	159	174
A_30_P01033586			chr6:134838675-134847075_F		-1.122	38.35	0.76334	2.485	6.24	0.00695	1.153	44.16	0.722	23	37	65	43	26	24	33	23	27	19	25	23	37	133	55	33	44	36	45	45	39
A_51_P118763	Ahctf1	AT hook containing transcription factor 1	NM_026375	226747	2.4	3.75	0	2.485	6	0	1.011	67.72	0.93115	9563	7620	9903	7707	3985	3841	3770	4369	8909	9271	11116	9109	9207	10712	9848	7862	7731	7280	8025	7888	7232
A_51_P252988	Isx	intestine specific homeobox	NM_027837	71597	1.332	17.79	0.03422	-2.484	6.05	1e-05	-3.952	6.92	0	80	128	24	32	60	73	48	61	68	87	79	86	27	20	25	130	131	123	32	31	35
A_51_P115005	Edn1	endothelin 1	NM_010104	13614	1.293	19.37	0.09469	-2.484	6.07	2e-05	1.209	33.63	0.26346	148	57	46	69	114	113	103	129	133	139	179	145	39	64	39	60	53	58	70	72	64
A_51_P487178	Megf11	multiple EGF-like-domains 11	NM_172522	214058	-2.615	3.47	0	-2.484	6.04	1e-05	-1.613	9.55	0.00229	87	183	92	114	229	245	235	208	96	73	96	86	107	74	99	164	193	194	121	97	125
A_51_P109369	Fbxo32	F-box protein 32	NM_026346	67731	-4.613	2.49	0	-2.484	6.04	1e-05	-2.72	6.98	0	57	207	105	76	262	277	228	283	48	57	54	70	96	128	95	202	197	225	72	90	69
A_55_P1995337	Btnl5	butyrophilin-like 5	NR_004051	81497	-1.38	14.14	0.00085	2.483	6	0	2.071	7.26	0	64	134	218	277	88	90	86	88	62	62	72	59	211	243	202	135	136	131	262	260	313
A_55_P2183147	Tdgf1	teratocarcinoma-derived growth factor 1	NM_011562	21667	-2.521	3.75	1e-05	-2.483	6.03	2e-05	1.005	68.49	0.98302	6745	12669	6848	12733	17007	19385	14469	17538	6475	8117	5078	7757	6515	7506	6568	12193	11882	14037	11493	14693	12226
A_55_P2031466	Lrrc32	leucine rich repeat containing 32	NM_001113379	434215	-2.74	3.2	0	-2.482	6	0	-1.083	56.54	0.46933	105	136	116	126	288	276	292	297	111	105	114	93	122	122	105	135	145	129	119	116	144
A_55_P2104332	Pxdn	peroxidasin homolog (Drosophila)	NM_181395	69675	-1.236	22.58	0.00487	-2.481	6	0	1.064	59.72	0.4655	507	567	253	603	627	609	613	660	506	505	537	482	245	240	275	545	587	569	658	562	592
A_55_P2010216	1700008P20Rik	RIKEN cDNA 1700008P20 gene	NM_001163810	69301	-1.868	5.39	0	-2.48	6	0	-1.039	63.71	0.7269	310	215	234	207	580	553	590	596	289	339	304	311	221	250	231	234	207	205	194	233	197
A_30_P01017639			chr11:93994795-94017045_F		-1.437	12.23	0.00022	2.48	6	0	1.323	19.8	0.00303	290	581	1034	769	417	424	398	430	269	266	324	306	1106	968	1035	625	534	588	783	737	788
A_55_P1975922	Olfr629	olfactory receptor 629	NM_146821	258818	-1.095	42.57	0.72172	2.479	6.06	0.00039	1.054	62.02	0.85974	129	153	351	161	142	131	180	120	142	114	154	112	369	283	415	156	162	141	236	126	140
A_55_P1972481			NP883496		-3.155	2.86	0	-2.478	6	0	1.157	42.74	0.0701	900	1389	1146	1607	2840	2861	2991	2677	937	885	900	881	1224	1164	1057	1407	1504	1265	1501	1643	1682
A_55_P1956160	Gm8909	predicted gene 8909	NM_001081032	667977	-5.66	2.04	0	-2.477	5.99	0	1.684	8.44	0	180	277	411	466	1018	983	1043	1030	169	171	188	194	434	406	394	276	278	276	455	490	454
A_30_P01022537			chr17:26911397-26917047_F		-6.758	1.86	0	-2.476	6	0	1.741	8.12	0	946	2748	2582	4783	6394	6104	6675	6416	919	983	913	972	2450	2714	2589	2776	2606	2867	4640	4941	4772
A_55_P2066697	Trim47	tripartite motif-containing 47	NM_172570	217333	1.775	6.22	0	2.474	6	0	1.395	15.04	0.00033	449	582	626	812	253	277	230	254	427	484	434	453	627	614	636	601	540	605	861	806	770
A_30_P01020616			chr4:146889650-146904300_F		-4.393	2.45	0	-2.474	6	0	-6.986	6.92	0	220	1275	390	182	965	929	1002	966	203	213	228	236	360	391	422	1257	1238	1332	177	192	179
A_30_P01022766			chr17:012941161-012944859		1.366	15.63	0.0109	-2.474	6.05	0	-1.551	10.32	0.0016	79	63	23	41	58	49	68	58	79	88	70	79	24	26	20	61	68	61	44	43	36
A_55_P2085771	Pcnxl2	pecanex-like 2 (Drosophila)	NM_175561	270109	-2.301	3.96	0	-2.473	6.04	0	1.158	42.16	0.22833	162	141	151	163	373	405	340	376	146	174	149	182	131	181	144	145	132	147	157	173	160
A_51_P103594	Fam162b	family with sequence similarity 162, member B	NM_029894	77296	-2.091	4.81	4e-05	-2.472	6.04	1e-05	-1.984	7.48	0.00016	34	83	29	42	72	83	57	78	32	32	33	40	29	29	29	100	68	83	41	46	38
A_55_P2049282	Ly6h	lymphocyte antigen 6 complex, locus H	NM_011837	23934	-2.651	3.35	0	-2.471	6.01	0	-2.685	6.98	0	337	539	361	201	893	889	895	894	351	299	390	314	384	312	394	578	485	561	206	205	192
A_55_P1983450	S100a4	S100 calcium binding protein A4	NM_011311	20198	-1.343	16.03	0.01111	-2.47	6	0	-1.359	18.3	0.01314	270	133	147	98	362	369	372	347	273	243	318	252	153	138	150	133	142	124	104	80	113
A_52_P141628	Slc23a1	solute carrier family 23 (nucleobase transporters), member 1	NM_011397	20522	-2.832	3.25	0	-2.47	6	0	-5.612	6.92	0	30	252	35	45	85	91	81	85	26	37	35	25	34	37	34	259	238	260	50	45	41
A_30_P01031801			chr6:108556270-108573161_R		1.565	8.9	0.00016	2.468	6	0	1.538	10.91	0.0004	177	98	280	151	113	119	110	110	168	196	183	164	271	296	273	110	81	106	149	143	160
A_55_P1992040	LOC100504473	RNA-binding protein Musashi homolog 2-like	NM_001201341	100504473	2.47	3.59	0	-2.466	6.05	0	-1.136	47.12	0.3451	621	232	102	204	251	277	237	242	577	630	631	648	97	126	87	236	207	256	195	234	186
A_55_P1954393	Susd4	sushi domain containing 4	NM_144796	96935	2.069	4.83	2e-05	2.466	6	1e-05	4.491	6.92	0	2710	1674	3230	7516	1310	1273	1383	1276	2895	3049	1962	3115	3083	3347	3267	1819	1605	1606	7777	6850	7970
A_52_P384036			ENSMUST00000051831		-2.336	4.91	0.00678	-2.466	6.16	0.007	1.075	59.05	0.8685	33	28	31	30	76	130	46	73	40	24	43	28	33	30	30	25	32	28	41	21	32
A_55_P2160588			NAP112488-1		1.691	6.9	1e-05	2.466	6	0	2.102	7.25	0	192	117	280	246	114	109	110	123	200	202	182	186	278	279	284	131	109	112	230	274	236
A_55_P2186352	Ttc12	tetratricopeptide repeat domain 12	NM_172770	235330	1.319	17.44	0.00245	2.465	5.99	0	1.625	8.94	4e-05	2297	2131	4292	3464	1741	1795	1663	1769	2445	2486	1880	2437	4324	4291	4262	2159	2153	2083	3522	3318	3556
A_55_P2094896	Phyhd1	phytanoyl-CoA dioxygenase domain containing 1	NM_172267	227696	1.016	54.96	0.88281	2.464	6	0	2.399	7.05	0	1976	1650	4793	3959	1946	1946	2011	1882	1951	1987	2010	1955	4891	4464	5045	1822	1478	1669	3833	3751	4317
A_65_P08971	F3	coagulation factor III	NM_010171	14066	-1.667	7.52	0.00212	-2.464	6.02	3e-05	1.072	59.22	0.73466	213	175	144	188	356	346	379	343	197	212	263	189	130	162	144	148	228	159	167	225	176
A_55_P2103766	D630003M21Rik	RIKEN cDNA D630003M21 gene	NM_001131021	228846	-1.96	6.8	0.03032	-2.463	6.2	0.00826	-1.04	64.14	0.93406	29	20	23	19	56	106	33	50	35	23	32	26	23	21	24	26	22	14	19	22	17
A_55_P2033308	Six2	sine oculis-related homeobox 2 homolog (Drosophila)	NM_011380	20472	-2.383	3.7	0	-2.463	6.02	0	-1.822	7.94	4e-05	46	68	45	37	110	103	117	110	47	48	47	42	50	45	40	73	59	74	33	42	38
A_30_P01021278			chr4:63736566-63744848_R		-2.217	7.87	0.18344	-2.463	7.07	0.15659	-1.038	63.86	0.96783	28	23	25	22	62	27	29	298	22	21	33	40	24	23	28	24	24	21	25	20	22
A_52_P620898	Ajap1	adherens junction associated protein 1	NM_001099299	230959	1.331	16.75	0.0043	2.462	6.02	0	-2.23	7.09	0	223	287	413	129	168	156	174	173	202	228	262	205	418	459	367	289	297	276	130	131	126
A_55_P2350665	5033404E19Rik	RIKEN cDNA 5033404E19 gene	AK017151	114668	1.864	5.42	0	2.462	6.01	0	1.09	54.91	0.32459	318	224	420	245	171	175	160	177	295	326	334	320	411	390	464	234	229	211	239	265	231
A_55_P2163093	Nxf7	nuclear RNA export factor 7	NM_130888	170722	-1.871	5.84	0.00016	-2.46	6.04	1e-05	-1.663	8.93	0.0016	31	63	24	38	58	60	51	65	32	38	32	25	21	27	24	54	65	72	40	36	38
A_30_P01025816			chr1:162965309-162970704_R		2.052	4.7	8e-05	2.459	6.05	2e-05	-2.104	7.34	0.00011	72	107	86	51	35	31	36	39	75	73	71	68	71	91	98	118	97	107	52	64	39
A_55_P1998591	Fam43b	family with sequence similarity 43, member B	NM_001081672	625638	-1.206	26.22	0.0561	-2.458	6.03	0	-2.427	7.05	0	144	156	70	64	173	190	153	178	150	131	149	145	64	80	68	164	146	158	72	60	61
A_51_P118763	Ahctf1	AT hook containing transcription factor 1	NM_026375	226747	2.302	3.91	0	2.458	6.01	0	1.059	60.46	0.54886	8402	6572	8974	6957	3651	3468	3902	3594	8317	7949	9542	7899	8502	9671	8789	6357	6974	6403	7115	6649	7118
A_52_P205797	Vgll4	vestigial like 4 (Drosophila)	NM_177683	232334	1.666	9.53	0.06861	-2.457	6.06	0.00433	1.542	10.47	0.15257	167	41	41	63	100	117	80	107	179	215	82	246	46	44	33	42	38	43	57	67	66
A_55_P2104076			ENSMUST00000098889		-3.627	2.67	0	-2.457	6	0	-3.614	6.93	0	281	1236	415	342	1019	1051	940	1069	284	290	269	280	404	427	413	1306	1132	1276	322	357	347
A_30_P01021093			chr10:94900849-94928059_R		3.071	2.94	0	2.457	6.03	0	1.033	64.6	0.82368	151	92	121	96	49	48	47	53	147	151	171	138	133	130	102	104	87	87	88	101	98
A_55_P2102471	Gm16378	predicted gene 16378	NM_001100618	100043225	-1.782	6.22	3e-05	-2.456	6.01	0	-1.256	27.67	0.04344	10971	9557	7962	7609	19553	20830	18382	19523	9507	12133	10478	11986	7580	8740	7619	9888	8181	10792	7422	8025	7396
A_55_P2064962	Pdpn	podoplanin	NM_010329	14726	-1.742	6.45	0	-2.455	6.01	0	1.899	7.52	0	115	209	82	397	200	208	186	207	105	113	118	125	77	90	78	206	214	207	364	426	403
A_55_P2109227	Glt1d1	glycosyltransferase 1 domain containing 1	NM_177005	319804	1.345	16.67	0.05106	-2.455	6.04	2e-05	-1.968	7.58	0.00032	329	281	100	143	245	288	205	249	308	303	362	349	105	96	99	302	223	328	119	176	138
A_55_P1994733	Tmem14a	transmembrane protein 14A	AK017734	75712	1.604	8.83	0.00084	2.454	6.03	0	1.129	48.51	0.40435	410	300	627	338	255	229	301	242	487	421	374	368	670	636	578	284	337	281	297	332	393
A_52_P727235	Gm12824	predicted gene 12824	NM_001085549	666048	-2.08	4.98	0.00082	-2.454	6.04	0.00026	-1.167	42.69	0.50795	29	27	24	23	60	59	54	67	29	21	26	42	21	28	24	26	32	23	22	19	28
A_55_P2036898	Gm15292	predicted gene 15292	ENSMUST00000098895	100041787	-3.638	2.67	0	-2.454	6.01	0	-3.561	6.93	0	334	1423	496	400	1216	1241	1127	1288	354	328	317	341	523	514	453	1569	1307	1405	368	427	406
A_55_P1972040	Nox4	NADPH oxidase 4	NM_015760	50490	-1.844	7.14	0.02256	-2.453	6.11	0.00302	1.136	47.58	0.71288	100	83	75	95	184	267	145	161	71	81	167	103	75	91	62	80	77	94	88	116	83
A_55_P1953353	Triobp	TRIO and F-actin binding protein	NM_001039155	110253	6.679	1.88	0	2.453	6.01	0	1.303	22.8	0.01622	202	68	74	89	30	30	31	31	182	213	208	207	72	82	70	65	65	75	107	82	80
A_52_P68702	Frmd4b	FERM domain containing 4B	NM_145148	232288	4.276	2.55	0	2.452	6.03	0	1.664	8.8	0.0004	302	194	173	322	71	79	63	71	306	334	246	331	153	182	186	201	173	209	329	302	336
A_55_P2169694					1.467	11.3	0.00011	2.452	6	0	2.21	7.1	0	130	84	218	186	89	92	86	88	114	129	140	139	213	231	210	80	84	89	175	201	184
A_52_P128964	Nhej1	nonhomologous end-joining factor 1	NM_029342	75570	1.846	5.45	0	2.451	6	0	1.087	55.23	0.15262	4676	3762	6210	4088	2534	2621	2396	2591	4581	4637	4817	4674	6143	6279	6209	3672	3767	3850	3943	4122	4203
A_55_P1963463	Gabra3	gamma-aminobutyric acid (GABA) A receptor, subunit alpha 3	NM_008067	14396	-2.067	4.72	2e-05	-2.451	6.02	1e-05	-8.061	6.92	0	26	187	22	23	53	50	52	58	30	21	28	26	24	21	20	208	153	206	24	21	24
A_55_P2184123	Atp1a4	ATPase, Na+/K+ transporting, alpha 4 polypeptide	NM_013734	27222	-3.048	2.97	0	2.451	6	0	-3.166	6.96	0	85	132	633	42	258	251	246	280	93	74	92	81	636	657	607	139	129	126	42	37	46
A_55_P1989405	Elf1	E74-like factor 1	NM_007920	13709	-1.082	43.55	0.41484	2.45	6.01	0	-1.308	21.43	0.00701	881	781	2335	598	953	982	918	960	798	851	1012	875	2167	2550	2304	800	779	766	607	660	533
A_55_P2017600	Crmp1	collapsin response mediator protein 1	NM_007765	12933	-4.463	2.46	0	-2.45	6.01	0	-31.38	6.92	0	298	2083	544	66	1331	1288	1385	1322	263	295	345	296	513	599	522	2046	2181	2026	70	61	68
A_52_P11441	Rab6b	RAB6B, member RAS oncogene family	NM_173781	270192	1.616	7.99	2e-05	2.449	6.01	0	4.693	6.92	0	1600	789	2424	3701	990	915	977	1085	1556	1551	1658	1637	2423	2337	2516	883	697	797	3843	3464	3807
A_55_P2397599	B930025B16Rik	RIKEN cDNA B930025B16 gene	AK047130	503851	-1.732	8.35	0.00889	2.448	6.14	0.00037	1.395	15.07	0.1286	171	209	725	292	296	188	452	306	182	177	160	165	676	653	863	212	205	211	291	269	318
A_51_P128075	1700008P20Rik	RIKEN cDNA 1700008P20 gene	NM_001163810	69301	-1.913	5.32	1e-05	-2.448	6.03	0	1.013	67.53	0.93216	449	349	351	354	858	888	755	943	414	449	462	471	332	383	339	378	330	340	304	396	367
A_51_P118763	Ahctf1	AT hook containing transcription factor 1	NM_026375	226747	2.371	3.85	0	2.448	6.02	0	1.038	63.69	0.78324	7413	5851	7650	6075	3126	2962	3417	3017	7352	6746	9055	6722	7150	8287	7557	5437	6241	5905	6268	5859	6106
A_55_P2124941	Dbc1	deleted in bladder cancer 1 (human)	NM_019967	56710	-2.463	3.69	1e-05	-2.447	6.05	2e-05	-3.789	6.93	0	59	158	59	42	146	147	162	129	67	62	54	54	66	63	51	181	131	166	52	36	39
A_55_P1960683	F2	coagulation factor II	NM_010168	14061	-1.756	6.55	3e-05	-2.446	6.04	0	-1.187	37.16	0.12865	123	201	88	169	216	222	194	234	104	128	136	126	80	102	84	215	188	202	167	179	163
A_55_P2273705	A330044H09	hypothetical protein A330044H09	AK039451	329068	1.213	26.49	0.12601	2.446	6.05	0	-1.594	9.76	0.00148	238	241	480	152	196	177	245	175	208	231	272	246	480	505	457	276	222	230	142	169	145
A_52_P139438	Fam150b	family with sequence similarity 150, member B	NM_001159743	100294583	-2.541	5.88	0.08244	-2.445	6.95	0.12092	1.099	54.6	0.90517	22	18	23	20	56	234	24	31	19	25	23	22	27	20	22	15	21	19	26	19	17
A_55_P2002578	Ephx1	epoxide hydrolase 1, microsomal	NM_010145	13849	-1.158	31.12	0.01859	2.445	6	0	3.46	6.93	0	4866	4433	13779	15339	5636	5399	5682	5835	4681	4730	4951	5113	14123	12824	14444	4583	4307	4412	15745	14774	15515
A_51_P109369	Fbxo32	F-box protein 32	NM_026346	67731	-4.378	2.59	0	-2.445	6.05	4e-05	-2.702	6.98	1e-05	55	187	98	69	239	242	209	271	45	55	48	76	86	114	96	191	180	188	68	78	62
A_55_P2173188	Kank3	KN motif and ankyrin repeat domains 3	NM_030697	80880	1.638	7.95	4e-05	2.443	6.01	0	1.078	57.09	0.50198	4293	6255	6403	6741	2621	2833	2457	2586	4590	4597	3482	4623	6397	6592	6226	6289	5960	6528	6899	6419	6916
A_52_P379277	Enpp3	ectonucleotide pyrophosphatase/phosphodiesterase 3	NM_134005	209558	-5.973	2.01	0	-2.442	6	0	-6.582	6.92	0	218	4021	532	611	1300	1296	1375	1233	207	205	247	215	522	558	519	3848	4572	3694	652	554	631
A_52_P553890	Itgb3	integrin beta 3	NM_016780	16416	-2.255	4.03	0	2.442	5.99	0	1.921	7.44	0	190	244	1048	468	429	433	426	429	161	192	214	199	1053	1030	1062	249	236	245	495	443	468
A_55_P2094262	Tph1	tryptophan hydroxylase 1	NM_009414	21990	-1.883	5.56	4e-05	-2.442	6.01	0	1.198	36.77	0.16107	36	30	28	35	69	71	72	64	40	35	42	30	27	29	28	24	32	33	38	33	36
A_30_P01018912			chr15:74436455-74466741_R		1.265	20.66	0.01405	2.442	6	0	1.348	18.56	0.00466	168	155	325	210	133	131	141	128	192	170	155	159	313	336	327	160	149	157	216	179	237
A_55_P2180454	Gm2739	predicted gene 2739	XM_001474560	100040370	-2.408	3.71	0.0051	-2.441	6.05	0.0072	1.017	67.36	0.97123	64	72	64	74	155	167	141	159	61	69	69	60	62	74	56	128	54	55	52	60	127
A_30_P01026818			chr10:94900849-94928059_R		3.369	2.77	0	2.441	6.02	0	1.305	23.28	0.04266	131	66	95	86	39	42	38	38	117	142	129	138	92	105	89	73	54	71	74	102	83
A_51_P355852	Prkch	protein kinase C, eta	NM_008856	18755	-2.93	3.3	0	-2.441	6.05	4e-05	-1.204	34.96	0.3001	34	48	40	40	98	125	87	87	31	29	46	31	41	45	35	54	42	48	39	40	39
A_52_P612137	Runx1t1	runt-related transcription factor 1; translocated to, 1 (cyclin D-related)	NM_009822	12395	-7.78	2	0	-2.44	6.01	0.00122	-4.034	6.92	2e-05	74	178	235	44	575	543	574	609	60	71	135	52	222	256	229	184	169	182	40	54	41
A_52_P203948	Pla2g4e	phospholipase A2, group IVE	NM_177845	329502	-1.736	6.85	0.00146	-2.44	6.09	4e-05	-1.255	26.37	0.18813	74	36	53	29	129	139	128	120	59	82	88	71	45	73	45	35	37	37	29	29	28
A_51_P158388	Cdk19	cyclin-dependent kinase 19	NM_198164	78334	-1.61	7.85	2e-05	-2.44	6.03	0	-1.012	67.71	0.92777	524	468	346	462	843	848	835	846	527	552	483	535	357	382	303	469	431	506	427	475	486
A_51_P128075	1700008P20Rik	RIKEN cDNA 1700008P20 gene	NM_001163810	69301	-1.89	5.28	0	-2.44	6	0	-1.019	66.76	0.89275	360	280	278	275	679	649	674	718	334	364	388	355	281	286	269	310	239	297	251	309	268
A_30_P01032243			chr3:34793853-34800591_F		-1.741	6.99	0.00061	-2.44	6.05	1e-05	-1.475	12.06	0.01287	38	33	27	22	66	76	57	68	32	46	34	42	25	33	24	30	32	36	22	23	21
A_55_P2002103	Hmha1	histocompatibility (minor) HA-1	NM_001142701	70719	1.159	31.48	0.09881	-2.439	6.01	0	1.216	32.65	0.04036	3229	4926	1142	5991	2786	2738	2823	2797	3309	3394	2763	3502	1155	1043	1237	4806	4894	5082	6661	5550	5817
A_55_P2150398	Cpne5	copine V	NM_153166	240058	1.122	37.09	0.27023	2.439	6.01	0	1.137	46.97	0.24782	53	44	115	50	47	46	49	46	46	55	59	53	122	116	108	37	46	50	50	52	49
A_52_P16877	Tmcc3	transmembrane and coiled coil domains 3	NM_172051	319880	-2.755	3.2	0	-2.438	6.02	0	-1.261	27.57	0.05513	125	147	142	117	345	348	334	353	114	139	115	135	130	158	137	142	141	160	101	141	112
A_55_P2062977			ENSMUST00000022685		-2.421	4.21	0.00071	2.438	6.05	0.00114	-1.05	62.06	0.88516	61	79	361	75	148	159	128	159	46	51	53	111	351	421	319	78	71	89	87	71	69
A_51_P118763	Ahctf1	AT hook containing transcription factor 1	NM_026375	226747	2.322	3.9	0	2.438	6.02	0	1.071	58.24	0.54445	8763	6907	9199	7400	3773	3691	3931	3704	8529	7797	10535	8418	8337	9922	9411	6590	7461	6700	7611	7436	7159
A_30_P01031220			chr4:146965675-146979325_F		-3.523	2.69	0	-2.437	6	0	-4.81	6.92	0	181	827	261	172	637	617	652	642	177	168	193	187	249	262	274	818	864	801	174	193	151
A_51_P118763	Ahctf1	AT hook containing transcription factor 1	NM_026375	226747	2.317	3.83	0	2.437	6.01	0	1.031	64.78	0.76898	8542	6896	8982	7113	3686	3669	3742	3648	8029	8365	9808	8084	8265	9731	9011	6597	7333	6780	7161	7220	6959
A_55_P2052016	Crispld2	cysteine-rich secretory protein LCCL domain containing 2	NM_030209	78892	-3.037	3.02	0	-2.436	6.03	1e-05	1.381	17.23	0.03214	37	60	46	83	112	122	101	116	35	31	39	45	49	47	43	70	47	68	85	87	77
A_51_P269721	Krtap28-13	keratin associated protein 28-13	XM_896507	71386	-1.393	19.78	0.4847	-2.436	6.18	0.05199	1.295	23.12	0.63029	30	15	17	19	42	53	60	23	24	20	86	20	18	16	18	14	14	17	21	19	18
A_55_P1955372	Sprr2k	small proline-rich protein 2K	NM_011477	20765	-2.275	4.04	0	-2.435	6	0	-1.011	67.81	0.94751	20	22	19	22	45	46	44	47	19	25	18	19	19	19	18	22	21	23	19	25	22
A_30_P01029975			chr8:41730287-41746862_R		1.012	55.7	0.98817	2.435	6.62	0.12688	-1.34	26.21	0.67261	24	60	57	45	23	23	24	23	22	28	24	21	23	179	45	37	43	138	58	40	38
A_51_P109369	Fbxo32	F-box protein 32	NM_026346	67731	-4.64	2.49	0	-2.435	6.04	3e-05	-2.482	7.05	2e-05	52	193	100	78	242	248	224	256	44	69	46	54	95	115	90	201	178	202	71	97	69
A_55_P1979814	Abcc8	ATP-binding cassette, sub-family C (CFTR/MRP), member 8	NM_011510	20927	-1.87	5.57	7e-05	-2.433	6.05	0	1.069	59.27	0.68336	59	122	46	130	111	122	103	109	64	51	62	62	38	49	51	128	108	130	154	125	114
A_55_P2116059	Aim1	absent in melanoma 1	NM_172393	11630	1.179	28.52	0.01347	-2.433	6	0	-1.938	7.42	0	639	632	223	326	542	529	568	529	615	619	688	636	222	234	213	651	611	633	313	351	316
A_55_P2073709	Tfdp2	transcription factor Dp 2	NM_178667	211586	-2.088	4.31	0	-2.432	6	0	-1.371	16.36	0.00012	721	1040	619	758	1507	1518	1512	1490	693	730	730	733	626	654	581	1047	1060	1012	817	761	701
A_55_P2033705	Pax3	paired box gene 3	NM_008781	18505	-1.863	5.69	0.00023	-2.432	6.07	2e-05	1.26	27.42	0.1349	79	47	60	59	147	165	139	138	89	67	83	78	66	47	71	49	47	45	62	49	67
A_55_P1966274	Pdzd4	PDZ domain containing 4	NM_001029868	245469	-1.147	32.71	0.04309	-2.431	6	0	-3.882	6.92	0	5961	20862	2813	5374	6838	6926	6790	6799	5936	6127	5463	6353	2914	2774	2753	21287	19649	21707	5752	5013	5383
A_66_P102299	Ascc1	activating signal cointegrator 1 complex subunit 1	NM_026937	69090	-1.118	37.24	0.09594	2.431	6	0	1.409	14.46	9e-05	487	587	1323	827	544	560	523	550	459	490	507	493	1359	1351	1260	641	536	588	832	839	810
A_51_P195215	Fam149a	family with sequence similarity 149, member A	NM_153535	212326	-1.242	22.32	0.01228	-2.431	6.03	0	-2.083	7.21	0	306	462	157	222	381	389	358	396	317	320	313	277	153	179	140	479	449	457	233	224	209
A_55_P2019914	Spopl	speckle-type POZ protein-like	NM_001165997	76857	1.936	5.25	0.0002	2.43	6.04	2e-05	-1.163	43.21	0.37619	527	434	662	373	272	267	284	266	531	500	652	446	585	776	637	363	558	404	346	414	363
A_30_P01028738			chrX:146827709-146913398_R		-1.41	12.98	0.00081	-2.43	6.01	0	1.203	35.8	0.05911	965	837	560	1006	1360	1378	1262	1448	975	969	970	946	559	575	546	855	857	799	862	1212	976
A_51_P111757	Asb1	ankyrin repeat and SOCS box-containing 1	NM_001039126	65247	-1.349	15.4	0.0001	2.43	6.01	0	1.269	24.87	0.0012	965	1237	3163	1570	1302	1272	1241	1397	947	930	969	1018	3164	3240	3088	1213	1298	1202	1620	1606	1487
A_51_P128075	1700008P20Rik	RIKEN cDNA 1700008P20 gene	NM_001163810	69301	-1.675	7.92	0.00293	-2.43	6.03	5e-05	-1.096	54.43	0.6587	424	294	292	268	710	699	729	702	335	612	417	377	258	325	298	288	277	318	227	299	284
A_52_P475870	Tmem29	transmembrane protein 29	NM_001164686	382245	-1.402	13.69	0.00987	-2.429	6.06	1e-05	1.135	47.19	0.38409	642	492	371	559	900	839	855	1017	639	648	700	587	469	328	331	504	496	477	510	661	518
A_51_P118763	Ahctf1	AT hook containing transcription factor 1	NM_026375	226747	2.29	3.94	0	2.429	6	0	1.059	60.51	0.58067	7490	6034	7947	6388	3271	3287	3384	3148	7418	7025	8883	6798	7735	8158	7953	5634	6362	6130	6609	6078	6489
A_51_P120875	Olfr713	olfactory receptor 713	NM_147034	259036	-3.451	2.77	0	-2.429	6.04	1e-05	1.066	60.02	0.7235	29	47	41	50	100	106	90	106	34	27	26	29	36	43	46	49	57	37	55	45	51
A_55_P2179587	Celsr3	cadherin, EGF LAG seven-pass G-type receptor 3 (flamingo homolog, Drosophila)	NM_080437	107934	1.827	5.78	0	2.428	6.02	0	-3.104	6.96	0	1170	1737	1556	560	641	657	583	686	1120	1146	1281	1141	1556	1466	1650	1865	1624	1728	577	516	588
A_51_P406466	Ankrd35	ankyrin repeat domain 35	NM_001081139	213121	-1.441	12.22	7e-05	2.428	6.01	0	-1.401	14.52	0.00026	721	961	2522	686	1039	1005	1139	979	716	734	649	792	2525	2485	2558	968	912	1006	671	684	703
A_52_P32369	Hmgn3	high mobility group nucleosomal binding domain 3	NM_175074	94353	-1.654	7.47	9e-05	-2.427	6.03	0	1.1	53.61	0.43128	434	227	296	250	717	755	697	702	387	410	456	488	294	329	267	255	205	224	235	281	236
A_52_P120122	Cdh29	cadherin-like 29	NM_177090	320169	1.003	57.06	0.99767	2.427	7.12	0.17586	-1.147	48.76	0.87537	23	34	57	29	23	27	23	21	22	25	23	24	20	259	35	47	23	35	36	37	19
A_55_P2103001					-2.827	6.03	0.14603	-2.427	7.74	0.25718	1.179	40.01	0.87229	22	20	26	23	63	25	23	428	26	20	25	19	31	19	30	17	23	19	23	21	27
A_52_P7513	4932411N23Rik	RIKEN cDNA 4932411N23 gene	NM_177705	237029	-1.69	10.58	0.10709	-2.426	6.28	0.01241	1.075	58.59	0.87824	34	22	24	24	58	107	27	69	29	38	34	39	26	22	24	19	30	20	27	22	23
A_55_P1980214					-2.592	3.97	0.00095	-2.426	6.05	0.00279	1.842	7.9	0.02855	372	549	397	1011	964	806	1152	964	476	474	189	448	417	382	394	622	446	597	1013	923	1105
A_55_P2046408					2.507	3.61	0	2.426	6.04	0	1.428	13.24	0.00038	1035	1192	1001	1703	413	471	367	406	962	1069	1110	1004	959	1069	980	1189	1174	1215	1765	1696	1649
A_51_P207028	Vmn1r227	vomeronasal 1 receptor 227	NM_134195	171229	-2.507	3.7	0.0007	-2.426	6.1	0.00159	-1.228	34.86	0.46805	40	58	42	47	101	100	112	92	53	35	42	35	47	29	53	73	55	49	56	32	58
A_51_P115005	Edn1	endothelin 1	NM_010104	13614	1.479	12.07	0.02654	-2.426	6.05	0.00011	1.354	18.35	0.10678	165	45	46	61	111	120	103	112	122	154	177	222	42	57	40	46	38	52	63	61	58
A_55_P2131183	Gm13083	predicted gene 13083	NM_001126324	279185	-3.073	2.97	0	-2.425	6.03	2e-05	-1.149	46.21	0.40166	32	40	40	35	98	105	87	103	32	36	30	30	37	43	41	47	42	32	28	42	36
A_55_P2263342	1700029M20Rik	RIKEN cDNA 1700029M20 gene	NR_015613	73937	2.035	4.6	0	2.425	6.01	0	-1.132	47	0.09528	341	229	407	202	168	174	165	164	337	318	371	341	421	421	379	230	220	239	194	217	197
A_30_P01019859			chr7:113768215-113783490_F		1.028	53.18	0.9664	2.425	6.42	0.05762	-1.129	51.35	0.8446	25	41	59	36	24	24	25	24	25	20	28	29	40	164	31	32	56	39	27	59	30
A_55_P2055142	Hormad2	HORMA domain containing 2	NM_029458	75828	-1.045	50.02	0.65185	2.424	6.02	0	2.711	6.98	0	208	92	528	249	218	201	227	227	192	221	212	209	504	564	518	85	93	99	275	240	235
A_55_P2130024	AY761184	cDNA sequence AY761184	NM_001007582	382000	-1.029	52.89	0.86194	-2.424	6.05	0	-2.091	7.29	2e-05	72	62	31	30	74	81	69	72	73	78	64	74	35	32	25	74	58	55	28	29	32
A_30_P01022342			chr4:146965675-146979325_F		-3.141	2.9	0	-2.424	6	0	-3.148	6.96	0	102	403	133	128	322	327	330	308	107	102	114	89	133	136	129	362	480	377	114	144	128
A_51_P115005	Edn1	endothelin 1	NM_010104	13614	1.2	27.11	0.14704	-2.424	6.05	0	1.353	17.99	0.02466	123	43	42	59	103	114	93	103	109	121	147	119	39	52	38	41	41	49	54	64	59
A_55_P2004624					2.438	3.62	0	-2.423	6.04	0	-1.112	51.86	0.42221	429	158	73	142	176	177	164	188	407	414	447	451	75	81	64	168	129	183	130	157	142
A_52_P590661			ENSMUST00000098074		-1.114	38.63	0.72669	2.423	6.18	0.00222	1.087	56.45	0.81026	32	50	88	55	36	36	35	37	33	40	31	28	49	111	124	48	60	45	47	68	51
A_55_P2018904	Gm5465	predicted gene 5465	NM_001034882	432879	-1.792	5.86	2e-05	2.423	6.02	0	-1.72	8.54	6e-05	930	906	4036	527	1666	1709	1620	1670	906	997	935	885	3855	4445	3838	896	911	912	442	644	514
A_51_P204387	Tmem63c	transmembrane protein 63c	NM_172583	217733	-1.286	19.39	0.01022	-2.423	6.05	0	-1.632	9.01	9e-05	341	437	181	268	439	426	401	494	324	364	344	333	179	208	160	441	403	469	259	285	260
A_51_P111612	Arrdc4	arrestin domain containing 4	NM_001042592	66412	-4.001	2.56	0	-2.421	6	0	-1.207	33.28	0.01633	606	1049	1002	869	2426	2356	2500	2424	576	593	703	562	984	1028	994	1071	1005	1072	862	888	857
A_52_P229959	2011-09-06	septin 6	NM_019942	56526	1.896	5.5	3e-05	2.42	6.05	0	1.105	52.84	0.46138	199	616	254	681	105	121	94	101	175	210	211	201	262	275	227	646	567	637	618	809	631
A_51_P155196	Abtb2	ankyrin repeat and BTB (POZ) domain containing 2	NM_178890	99382	-1.166	30.65	0.08274	-2.42	6.03	0	1.197	35.89	0.05739	893	669	430	801	1041	1110	951	1069	878	941	809	950	440	457	396	697	600	716	847	816	744
A_51_P420236	Srrt	serrate RNA effector molecule homolog (Arabidopsis)	NM_031405	83701	2.167	4.41	0	2.42	6.01	0	-1.925	7.49	4e-05	6947	5822	7759	3024	3206	3308	3145	3167	7668	7595	5274	7583	7390	8267	7646	5375	6464	5680	2937	3260	2888
A_51_P103594	Fam162b	family with sequence similarity 162, member B	NM_029894	77296	-1.502	11.17	0.00678	-2.42	6.05	2e-05	-1.841	7.95	0.00052	42	71	26	39	62	74	55	60	44	36	39	49	28	23	26	82	60	74	45	33	39
A_55_P2052062	Cd200	CD200 antigen	NM_010818	17470	-1.224	24.59	0.13254	-2.419	6.07	1e-05	1.191	37.09	0.23357	137	116	69	139	167	167	155	181	131	150	152	117	57	87	66	127	107	116	126	147	144
A_51_P318510	Ptprn	protein tyrosine phosphatase, receptor type, N	NM_008985	19275	2.023	4.92	1e-05	2.419	6.05	0	-2.917	6.96	0	455	174	544	60	225	255	199	224	426	477	409	516	529	595	512	182	156	185	62	68	51
A_55_P2022337	Dhcr7	7-dehydrocholesterol reductase	NM_007856	13360	3.493	2.72	0	2.418	6.01	0	2.03	7.28	0	1102	1151	763	2336	316	340	310	298	1083	1013	1228	1094	778	760	752	1117	1176	1161	2420	2204	2389
A_51_P445683	4931406C07Rik	RIKEN cDNA 4931406C07 gene	NM_133732	70984	1.148	32.57	0.05887	2.418	6.01	0	1.255	26.93	0.00552	2318	2829	4881	3550	2019	2035	2021	1999	2291	2466	2112	2420	5081	4507	5077	2780	3087	2637	3461	3528	3663
A_30_P01033230			chr16:90116006-90119297_R		-2.293	6.05	0.04829	-2.418	6.57	0.04933	1.152	43.79	0.80762	40	41	38	47	91	270	57	49	36	47	44	34	28	48	40	37	40	46	45	50	46
A_55_P2036733	Stk36	serine/threonine kinase 36 (fused homolog, Drosophila)	NM_175031	269209	2.232	4	0	2.417	6.02	0	-1.219	32.31	0.01946	732	437	792	359	328	319	341	323	797	739	666	730	824	738	817	464	420	429	378	377	324
A_51_P115953	Ctxn3	cortexin 3	NM_001134697	629147	-1.966	7.15	0.0358	-2.417	6.28	0.01194	-2.44	7.06	0.01118	30	52	24	21	58	126	32	49	27	33	26	33	26	21	25	45	53	60	25	17	23
A_51_P157255	Sdc2	syndecan 2	NM_008304	15529	-1.66	7.37	0.00012	-2.417	6.04	0	1.232	31.35	0.07335	239	277	164	341	396	404	370	417	220	238	232	267	151	188	156	307	252	275	308	400	322
A_51_P423880	Smarcd3	SWI/SNF related, matrix associated, actin dependent regulator of chromatin, subfamily d, member 3	NM_025891	66993	-2.502	3.59	0	2.416	6.01	0	-2.289	7.09	0	348	694	2104	303	871	895	809	914	322	328	411	339	2130	2083	2101	687	625	778	291	320	299
A_55_P2119348	1700066M21Rik	RIKEN cDNA 1700066M21 gene	NM_028546	73467	1.562	9.4	0.00132	2.415	6.04	1e-05	1.82	8.08	0.00019	203	132	313	240	130	138	112	142	184	197	211	220	323	308	309	138	105	158	218	272	234
A_52_P274028	Ssr1	signal sequence receptor, alpha	NM_025965	107513	1.526	9.86	8e-05	2.414	6.03	0	-1.079	57.31	0.45098	127	139	201	128	83	76	91	83	131	120	125	134	202	198	203	136	136	144	146	112	130
A_30_P01021147			chr9:9024733-9041933_F		-1.809	8.31	0.03977	-2.414	6.26	0.00598	1.164	42.1	0.68172	32	26	24	30	59	116	38	46	36	25	32	40	29	21	24	25	28	25	32	26	34
A_51_P215489	Slc37a1	solute carrier family 37 (glycerol-3-phosphate transporter), member 1	NM_153062	224674	-2.211	4.24	0	-2.414	6.04	0	-1.553	10.14	0.00097	758	861	694	554	1675	1766	1589	1675	713	707	962	679	644	791	656	790	934	866	565	551	547
A_55_P2091676	Fas	Fas (TNF receptor superfamily member 6)	NM_007987	14102	-2.288	4.09	3e-05	-2.413	6.05	3e-05	1.212	34.2	0.25005	125	108	119	131	286	299	276	285	104	134	160	111	105	147	108	102	109	114	112	154	132
A_52_P79782	Wnt7a	wingless-related MMTV integration site 7A	NM_009527	22421	-1.429	13.14	0.01175	-2.412	6.06	1e-05	1.231	31.29	0.16565	59	37	35	45	84	81	95	76	59	63	48	67	42	34	30	40	34	38	53	43	42
A_55_P2058601			AK077025		2.753	3.33	0	2.412	6.05	2e-05	3.057	6.96	0	102	28	89	86	37	36	37	39	96	126	80	113	83	109	79	32	26	27	77	93	88
A_65_P07978	Dcc	deleted in colorectal carcinoma	NM_007831	13176	-3.247	2.83	0	-2.412	6.05	1e-05	-1.306	22.8	0.05972	22	31	30	24	73	77	72	69	21	23	25	21	29	37	25	30	28	36	21	28	23
A_55_P2115981	Xlr5c	X-linked lymphocyte-regulated 5C	NM_031493	27084	6.582	1.91	0	-2.411	6.01	0	1.005	68.52	0.97563	672	29	42	29	102	109	99	99	668	695	609	722	43	43	41	26	30	31	25	28	35
A_30_P01032951			chr17:29374758-29387733_F		-1.58	8.9	0.00465	-2.411	6.09	3e-05	-1.29	24.15	0.12366	354	524	232	406	560	594	557	529	409	372	301	345	290	176	245	573	489	513	422	340	467
A_55_P2102095	1810010H24Rik	RIKEN cDNA 1810010H24 gene	NM_001163473	69066	-6.76	1.94	0	-2.41	6.05	1e-05	1.013	67.61	0.95168	41	79	115	80	278	310	261	266	35	41	43	47	110	136	103	72	70	99	78	84	78
A_51_P118763	Ahctf1	AT hook containing transcription factor 1	NM_026375	226747	2.348	3.86	0	2.41	6.02	0	1.078	57.1	0.50841	9403	7378	9650	7955	4005	4013	4087	3916	8883	8715	11609	8700	9185	10419	9391	6874	7996	7307	8071	7719	8082
A_51_P242967	Piwil2	piwi-like homolog 2 (Drosophila)	NM_021308	57746	1.161	31.51	0.10088	2.41	6.03	0	1.807	7.85	1e-05	646	314	1341	567	557	536	592	543	619	574	761	644	1404	1234	1393	320	317	306	610	523	573
A_51_P102911	Hoxa11	homeobox A11	NM_010450	15396	-1.407	14.3	0.23569	-2.41	6.23	0.00502	1.032	64.92	0.94124	59	95	34	98	82	88	75	85	51	60	80	48	64	30	21	87	94	105	83	120	95
A_55_P1989986	Fam149b	family with sequence similarity 149, member B	NM_172379	105428	1.459	11.13	0	2.409	6	0	1.817	7.72	0	668	804	1104	1460	458	471	450	454	635	667	695	678	1084	1107	1121	810	800	801	1503	1432	1447
A_65_P08768			ENSMUST00000109432		1.321	16.82	0.00021	-2.409	6.02	0	1.96	7.37	0	2756	1734	866	3399	2086	2246	1949	2072	2637	2864	2756	2769	874	889	835	1796	1619	1794	3446	3397	3354
A_30_P01018117			chr17:45524689-45525320_R		-2.464	3.67	0	-2.409	6.03	0	1.508	11.07	0.00055	325	251	332	379	800	834	746	824	282	316	391	320	329	358	311	262	249	242	378	409	352
A_55_P2099991	Gm10696	predicted gene 10696	NM_001146107	100043188	-3.078	2.97	0	-2.408	6.05	0	1.015	67.27	0.93406	21	26	27	26	66	64	59	75	21	23	21	21	28	29	24	22	24	32	23	27	28
A_51_P118763	Ahctf1	AT hook containing transcription factor 1	NM_026375	226747	2.352	3.85	0	2.408	6.03	0	1.05	61.9	0.6834	8261	6441	8458	6762	3513	3379	3803	3373	8267	7608	9799	7555	7920	8810	8670	5934	7035	6401	6966	6590	6735
A_30_P01027999			chr14:33115109-33122081_F		-1.46	19.67	0.39674	-2.407	6.3	0.03661	-1.211	35.34	0.70433	35	20	21	17	51	112	42	28	29		59	24	19	21	23	17	23	20	17	14	19
A_30_P01027709			chr3:96074625-96086375_F		-4.354	2.53	0	-2.407	6.05	2e-05	-1.004	68.58	0.98423	77	68	140	67	337	346	309	357	71	86	65	92	128	158	136	79	54	74	69	72	61
A_51_P112817	Cyp27a1	cytochrome P450, family 27, subfamily a, polypeptide 1	NM_024264	104086	1.474	12	0.00186	2.407	6.05	0	-1.146	44.42	0.28843	72	69	117	60	49	57	41	49	61	79	66	83	123	118	111	72	69	66	65	59	57
A_51_P118763	Ahctf1	AT hook containing transcription factor 1	NM_026375	226747	2.389	3.81	0	2.407	6.01	0	1.09	54.97	0.45348	10552	8058	10635	8781	4418	4193	4587	4483	10369	9566	13049	9579	10354	10512	11053	7631	8837	7759	9153	8388	8818
A_30_P01032472			chr17:26911397-26917047_F		-6.205	1.91	0	-2.407	6.02	0	1.717	8.31	0	556	1491	1433	2559	3449	3403	3566	3382	559	550	555	559	1366	1525	1413	1458	1418	1602	2461	2702	2519
A_55_P1999513			ENSMUST00000086258		-1.845	5.56	1e-05	-2.406	6.01	0	5.573	6.92	0	214	123	164	683	394	398	383	402	211	226	228	191	165	170	157	133	99	139	666	743	643
A_55_P1952533	Fis1	fission 1 (mitochondrial outer membrane) homolog (yeast)	NM_001163243	66437	2.515	3.75	0	2.406	6.08	0	-1.219	32.28	0.10744	1245	844	1191	692	495	642	417	453	1257	1227	1217	1280	1209	1173	1192	886	747	910	677	697	704
A_52_P193555	Trp73	transformation related protein 73	NM_011642	22062	1.058	47.86	0.59474	2.404	6.03	0	-1.987	7.4	0	83	135	189	68	79	87	72	78	82	79	91	82	182	193	193	124	133	149	68	76	61
A_51_P111757	Asb1	ankyrin repeat and SOCS box-containing 1	NM_001039126	65247	-1.388	13.81	0.00067	2.404	6.03	0	1.243	28.96	0.01879	794	1045	2651	1299	1103	1130	1079	1100	710	853	780	843	2695	2837	2437	1166	953	1026	1354	1327	1221
A_30_P01028653			chr3:75451370-75459674_R		-2.015	4.68	0	-2.403	6.03	0	-3.253	6.95	0	746	2278	626	700	1504	1533	1571	1412	720	737	785	744	675	580	626	2317	2137	2388	678	727	696
A_52_P615375	Hist3h2a	histone cluster 3, H2a	NM_178218	319162	-2.543	3.5	0	-2.402	6.02	0	4.123	6.92	0	748	545	792	2248	1902	2048	1795	1873	716	746	692	847	794	804	778	573	508	556	2229	2230	2286
A_52_P481279	Gm1060	predicted gene 1060	NM_001033460	381738	-1.817	5.64	0	-2.401	6.03	0	-2.722	6.96	0	361	830	273	305	656	674	635	660	347	354	382	362	261	298	263	885	821	786	305	323	287
A_30_P01030210			chr6:121035524-121061074_R		-2.25	7.3	0.13353	-2.401	7.1	0.12914	1.167	41.29	0.83886	38	35	36	41	86	49	35	372	38	38	37	40	35	39	33	38	31	37	38	44	42
A_55_P1970826	Adamts5	a disintegrin-like and metallopeptidase (reprolysin type) with thrombospondin type 1 motif, 5 (aggrecanase-2)	NM_011782	23794	-1.974	5.25	0.00012	-2.4	6.05	2e-05	-1.156	43.34	0.38477	34	33	28	28	68	65	74	66	29	31	34	47	33	26	27	33	34	32	32	29	24
A_55_P1983162	Pstpip2	proline-serine-threonine phosphatase-interacting protein 2	NM_013831	19201	2.382	3.75	0	2.4	6.03	0	-1.048	62.42	0.7226	402	330	405	315	169	162	186	159	428	364	417	401	383	411	422	284	382	331	328	284	336
A_55_P2073754	Adam23	a disintegrin and metallopeptidase domain 23	NM_011780	23792	-1.648	7.76	5e-05	2.4	6.04	0	1.593	9.54	0.00018	164	356	650	567	271	249	292	273	157	166	145	194	641	607	707	392	337	340	587	544	570
A_55_P2059194	Gm5177	glyceraldehyde-3-phosphate dehydrogenase pseudogene	NR_033630	382450	-1.325	23.78	0.54339	-2.4	6.33	0.04596	1.033	64.95	0.95974	39	21	22	21	52	26	48	114	35	30	77	30	24	20	21	26	17	19	17	25	23
A_55_P2061485			ENSMUST00000112174		-1.666	8.08	0.00183	-2.4	6.03	3e-05	-1.882	7.62	0.00056	484	678	336	360	805	874	758	789	517	585	332	544	348	339	321	730	635	673	352	405	329
A_52_P94521	2510009E07Rik	RIKEN cDNA 2510009E07 gene	NM_001001881	72190	1.914	5.39	3e-05	-2.397	6.06	0	6.893	6.92	0	142	23	31	161	74	68	72	85	128	132	151	161	34	34	26	24	20	27	155	167	162
A_55_P2026779			ENSMUST00000100697		-2.857	3.15	0	-2.397	6.05	0	-1.166	42.25	0.24513	28	29	33	25	79	84	68	86	29	27	29	26	36	34	29	27	32	28	21	30	24
A_30_P01017785			chr12:81217572-81233910_R		1.354	16.88	0.05713	2.397	6.05	5e-05	1.172	40.48	0.38278	91	72	160	85	67	73	58	71	103	101	62	105	162	153	167	79	68	71	77	96	83
A_55_P2185397	Copz2	coatomer protein complex, subunit zeta 2	NM_019877	56358	-2.955	3	0	-2.396	6.03	0	1.83	7.79	1e-05	67	165	83	302	199	205	196	197	73	72	67	58	90	85	75	178	171	148	310	290	306
A_30_P01018970			chr14:77511189-77522852_F		-1.417	13.71	0.02458	2.396	6.09	4e-05	1.413	15.53	0.0361	48	72	164	101	68	82	59	66	44	48	56	46	148	196	152	80	60	77	86	123	98
A_55_P2022793	Trpc1	transient receptor potential cation channel, subfamily C, member 1	NM_011643	22063	-1.999	8.79	0.19968	-2.395	6.78	0.12474	1.41	15.68	0.59947	45	57	38	80	91	52	46	309	37	31	38	98	39	44	31	62	56	53	78	101	64
A_55_P2197777	3110001N23Rik	RIKEN cDNA 3110001N23 gene	AK013968	76918	1.29	21.03	0.15653	-2.394	6.11	0.00014	1.495	12.32	0.03504	170	190	55	283	132	95	147	165	176	181	149	176	50	65	51	229	152	195	315	253	286
A_51_P103499	Spesp1	sperm equatorial segment protein 1	NM_025721	66712	-4.38	2.53	0	-2.394	6.08	0	1.109	51.66	0.47912	31	45	58	50	138	146	116	155	26	35	33	33	52	69	54	47	41	47	47	53	49
A_66_P100365			TC1620565		2.204	4.04	0	2.393	6.03	0	-2.331	7.08	0	2006	2148	2178	921	910	899	950	882	2140	2056	1923	1914	2133	2080	2327	2006	2506	1972	866	986	916
A_30_P01019663			TSIX		-2.709	3.32	0	-2.393	6.09	0	-2.936	6.96	0	61	114	69	39	165	172	147	177	56	67	56	66	64	86	59	112	115	115	38	40	38
A_55_P1985544	Kcnk10	potassium channel, subfamily K, member 10	NM_029911	72258	-1.511	17.14	0.46687	-2.392	6.55	0.11525	1.084	56.38	0.91619	32	21	20	23	49	28	29	142	86	22	26	22	24	18	19	19	23	22	26	22	22
A_66_P138055	Dsc3	desmocollin 3	NM_007882	13507	-1.281	27.33	0.66684	-2.392	6.27	0.09031	1.149	44.43	0.83878	44	22	23	25	56	31	104	54	36	26	29	140	29	23	19	22	23	19	27	23	24
A_52_P223853	Gm5165	predicted gene 5165	XM_356261	382161	-1.404	12.89	0.00431	-2.391	6.04	0	3.141	6.96	0	986	644	579	2024	1385	1410	1332	1415	961	1004	1012	968	529	648	568	614	714	611	1754	2560	1847
A_30_P01033668			chr11:49933305-49934805_F		-1.823	5.62	0.00037	-2.391	6.05	2e-05	-1.237	32.33	0.18088	93	90	71	73	170	167	175	168	97	86	97	92	62	81	72	94	90	85	55	99	71
A_52_P51429	Dennd1c	DENN/MADD domain containing 1C	NM_153551	70785	2.408	3.59	0	2.39	6.01	0	2.708	6.96	0	765	439	759	1189	318	322	322	309	763	762	752	784	767	770	742	450	426	441	1191	1127	1252
A_55_P2006261	Krt15	keratin 15	NM_008469	16665	3.91	2.67	0	2.39	6.06	4e-05	1.073	58.76	0.72617	140	42	85	45	36	32	42	35	123	127	171	143	77	99	83	42	47	39	54	49	36
A_55_P2026964					1.072	45.83	0.57392	2.39	6.05	0	1.579	9.84	0.00049	68	74	152	117	64	67	57	68	66	79	58	71	146	167	144	80	66	77	124	111	115
A_51_P114005	Gstm7	glutathione S-transferase, mu 7	NM_026672	68312	1.075	45.08	0.65026	2.39	6.05	1e-05	1.307	23.39	0.0619	47	67	106	88	44	45	40	47	43	50	52	45	94	113	110	81	55	69	77	105	85
A_30_P01031325			chr9:56910620-56919495_F		1.394	14.78	0.49167	2.389	6.66	0.06125	-1.216	34.29	0.73389	34	48	57	39	24	21	28	23	35	43	28	30	27	40	175	47	60	39	41	39	38
A_52_P137331			ENSMUST00000094947		-1.998	6.65	0.01826	-2.388	6.27	0.00673	-1.616	9.4	0.1229	49	46	41	28	99	49	120	163	59	57	46	39	36	43	46	45	43	50	32	28	26
A_52_P433864	Naa16	N(alpha)-acetyltransferase 16, NatA auxiliary subunit	NM_025832	66897	-1.044	50.4	0.65896	2.388	6.05	0	1.537	10.3	8e-05	1143	1112	2849	1709	1193	1069	1359	1170	1238	1090	1164	1087	2840	2702	3014	1067	1178	1093	1772	1686	1671
A_55_P2322961	C78859	expressed sequence C78859	BC094434	97455	-1.478	14.9	0.17971	-2.388	6.27	0.00635	1.056	61.1	0.89717	36	25	23	26	54	44	34	104	29	37	36	45	29	19	21	24	26	25	29	22	28
A_30_P01025065			chr13:98221098-98480773_F		1.281	19.55	0.53346	2.388	6.05	0.02237	1.725	10.7	0.15296	92	79	172	136	72	77	65	74	92	98	91	87	158	194	165	202	43	57	126	144	138
A_52_P469956	Zc3h6	zinc finger CCCH type containing 6	NM_178404	78751	-2.999	3.1	0	-2.387	6.05	1e-05	4.019	6.92	0	109	327	137	1316	327	296	373	317	95	99	105	144	139	129	144	351	297	336	1456	1129	1386
A_55_P2074631	Cpeb1	cytoplasmic polyadenylation element binding protein 1	NM_007755	12877	-1.162	30.77	0.13833	-2.387	6.05	0	-1.57	10.1	0.00031	250	109	122	69	290	277	298	296	269	233	243	255	104	136	127	108	106	112	70	79	60
A_51_P103594	Fam162b	family with sequence similarity 162, member B	NM_029894	77296	-2.017	4.79	1e-05	-2.387	6.05	0	-1.742	8.41	0.0001	37	64	31	36	75	83	70	72	35	35	40	39	34	29	31	66	55	71	41	37	32
A_51_P475138	Duox1	dual oxidase 1	NM_001099297	99439	-2.859	3.09	0	-2.387	6.05	0	-1.837	7.76	2e-05	78	144	93	79	223	220	211	238	70	73	86	83	87	111	85	156	133	145	75	81	81
A_51_P114005	Gstm7	glutathione S-transferase, mu 7	NM_026672	68312	1.04	51	0.76107	2.387	6.04	0	1.641	9.06	0.00018	56	61	128	100	54	60	52	50	47	63	57	58	128	133	124	64	68	53	100	104	98
A_55_P2134536			ENSMUST00000087231		1.074	50.74	0.95457	-2.386	6.8	0.37219	-1.078	57.02	0.95533	66	26	26	24	62	210	38	29	37	569	30	30	24	26	28	25	27	26	24	23	24
A_55_P2144476	Suv420h1	suppressor of variegation 4-20 homolog 1 (Drosophila)	ENSMUST00000113970	225888	-1.069	45.86	0.41776	-2.386	6.03	0	-1.163	41.15	0.06383	2505	2081	1122	1789	2678	2612	2768	2657	2244	2433	2819	2557	1123	1191	1057	2148	2026	2072	1781	1698	1894
A_30_P01020102			chr14:76912477-76931702_R		-1.091	42.84	0.80389	2.386	6.09	0.0045	-1.144	49.61	0.70361	35	46	92	40	38	36	34	47	34	33	32	42	87	106	83	40	28	87	36	43	42
A_51_P131408	Tnfrsf12a	tumor necrosis factor receptor superfamily, member 12a	NM_013749	27279	-1.809	6.91	0.00626	-2.386	6.02	0.00057	-1.044	62.9	0.88896	4081	5818	3095	5576	7383	7292	7120	7751	4833	5214	2278	4833	3120	3142	3023	6147	5544	5781	5374	6169	5229
A_51_P279163	Plcg2	phospholipase C, gamma 2	NM_172285	234779	-1.55	9.27	2e-05	-2.386	6.03	0	-1.895	7.49	0	4948	10737	3214	5665	7669	7853	7270	7900	4992	5321	4323	5219	3117	3466	3074	11252	10364	10615	5841	5696	5464
A_55_P2138432			ENSMUST00000100766		-2.131	7.52	0.11621	-2.385	6.89	0.09031	1.167	41.91	0.81732	24	17	21	20	51	181	34	22	26	19	28	23	22	22	20	17	15	19	22	19	18
A_51_P470079	Il1r2	interleukin 1 receptor, type II	NM_010555	16178	-2.451	3.69	5e-05	-2.385	6.05	0.00012	-1.564	11.2	0.0173	38	42	39	27	93	100	86	92	36	40	44	32	35	45	37	60	32	40	28	29	24
A_55_P2076777	Mdfi	MyoD family inhibitor	NM_001109973	17240	1.772	9.81	0.38875	2.384	6.51	0.19814	-1.952	7.76	0.33844	1424	5404	1916	2769	804	882	792	744	866	897	5737	924	1357	5288	980	4207	7743	4844	2434	2676	3259
A_66_P110741					-1.008	56.44	0.98774	-2.384	6.07	0.02725	-1.002	68.89	0.99698	68	24	29	24	69	64	63	79	109	137	34	43	32	25	31	24	26	22	21	23	27
A_66_P111660	Mt1	metallothionein 1	NM_013602	17748	2.45	3.62	0	2.384	6.03	0	1.771	8.1	1e-05	145796	59648	141886	105613	59511	60528	57483	60575	137379	159057	131090	157738	138014	153215	135081	65425	52251	62080	104635	110272	102095
A_51_P245405	Ppp3cc	protein phosphatase 3, catalytic subunit, gamma isoform	NM_008915	19057	-4.123	2.59	0	2.384	6.05	0	1.096	53.65	0.48381	121	323	1193	355	500	556	483	467	107	123	152	108	1087	1286	1214	317	325	328	330	373	362
A_30_P01029887			chr17:48072598-48073137_R		-1.833	11.21	0.3023	-2.383	7.01	0.1523	-1.019	66.71	0.98287	34	24	26	23	62	27	234	38	70	22	29	29	35	22	22	22	24	25	21	27	22
A_51_P503883	Plekhg4	pleckstrin homology domain containing, family G (with RhoGef domain) member 4	NM_001081333	102075	-2.972	3.07	0	-2.382	6.05	0	1.304	22.67	0.04043	104	281	130	367	310	304	284	346	92	105	126	98	126	140	125	309	241	299	335	415	356
A_55_P2057877	Pou2f2	POU domain, class 2, transcription factor 2	NM_001163554	18987	-2.809	3.13	0	-2.382	6.03	1e-05	-3.651	6.94	0	64	165	76	45	181	185	174	184	56	68	64	71	82	73	73	169	148	179	56	35	48
A_55_P2160623	Kalrn	kalirin, RhoGEF kinase	NM_177357	545156	1.435	12.5	0.00424	2.382	6.04	0	1.486	12.38	0.00353	102	86	170	128	71	73	68	73	88	110	98	116	157	173	181	93	69	100	128	134	122
A_51_P130095	Fcgr2b	Fc receptor, IgG, low affinity IIb	NM_001077189	14130	-1.142	34.46	0.43526	2.382	6.06	5e-05	-1.605	10.12	0.00659	115	62	314	38	132	122	129	146	95	123	130	117	283	370	297	60	65	60	31	52	36
A_55_P1999110	Defa1	defensin, alpha 1	NM_010031	13216	-3.225	2.82	0	-2.381	6.03	0	-3.286	6.95	0	184	641	249	195	593	622	585	574	176	198	172	191	260	245	243	663	619	641	178	217	192
A_55_P2043612	Prdm6	PR domain containing 6	NM_001033281	225518	1.538	9.78	0.00053	-2.381	6.04	0	1.301	22.68	0.02544	79	36	22	47	51	51	55	48	79	75	94	69	23	22	20	35	41	33	50	42	50
A_51_P118763	Ahctf1	AT hook containing transcription factor 1	NM_026375	226747	2.259	3.99	0	2.381	6.04	0	1.056	60.79	0.57359	8480	6767	8940	7147	3754	3551	3860	3861	7940	8247	9818	8044	8211	9424	9235	6650	6965	6691	7075	7464	6912
A_51_P494125	Alpl	alkaline phosphatase, liver/bone/kidney	NM_007431	11647	1.557	8.99	1e-05	-2.381	6.03	0	2.362	7.06	0	10904	4944	2941	11680	7003	7089	7336	6604	11829	10547	10472	10820	3082	2845	2903	4724	5356	4778	12711	11029	11365
A_30_P01020199			chr4:145000941-145148666_F		1.138	34.81	0.33933	2.38	6.06	1e-05	-3.374	6.95	0	202	366	423	108	178	162	189	183	186	229	190	206	360	495	425	314	447	348	112	114	100
A_51_P320888	Cln5	ceroid-lipofuscinosis, neuronal 5	NM_001033242	211286	-1.232	22.66	0.0006	2.38	6.02	0	1.648	8.72	0	5100	4448	14957	7331	6284	6164	6398	6291	5023	4999	5350	5037	14353	15231	15306	4563	4326	4458	7507	7422	7072
A_55_P1957539	Cypt2-ps	cysteine-rich perinuclear theca 2, pseudogene	NM_173436	245566	-2.082	4.76	0.00014	-2.378	6.07	6e-05	1.147	46.48	0.46272	35	44	31	50	73	83	61	78	31	33	39	39	28	33	32	42	47	43	43	70	42
A_55_P1974577	Nfam1	Nfat activating molecule with ITAM motif 1	NM_028728	74039	-1.66	7.37	0.00025	-2.378	6.04	0	1.351	19.1	0.01842	157	112	109	152	260	248	262	271	147	143	167	172	109	119	101	119	90	133	167	146	144
A_30_P01027893			chr10:96098058-96098623_F		3.128	3.07	0	2.378	6.11	0.0001	-2.419	7.07	9e-05	959	523	729	216	307	232	381	326	939	1047	889	969	642	680	889	503	496	572	251	167	241
A_66_P123237			ENSMUST00000125993		2.173	4.37	0	-2.377	6.05	0	5.764	6.92	0	168	30	33	171	78	88	67	79	163	160	182	170	32	33	33	26	29	35	173	170	170
A_55_P2029046	Fgd3	FYVE, RhoGEF and PH domain containing 3	NM_015759	30938	-2.389	3.88	1e-05	-2.375	6.09	2e-05	1.289	24.23	0.10288	37	30	37	39	88	83	101	80	42	33	41	31	40	30	41	32	31	28	47	35	35
A_55_P2125114	Gm13128	predicted gene 13128	NM_001085541	626995	-3.899	2.65	0	-2.375	6.1	0.0003	-1.261	29.45	0.27658	32	43	53	34	126	146	114	120	28	37	35	30	45	70	47	50	35	47	29	46	31
A_51_P339934	Nefl	neurofilament, light polypeptide	NM_010910	18039	1.237	22.35	0.0038	-2.375	6.03	0	-1.669	8.69	0	4339	2254	1477	1351	3507	3442	3456	3626	4298	4322	4596	4151	1464	1581	1392	2199	2244	2322	1254	1490	1319
A_51_P114005	Gstm7	glutathione S-transferase, mu 7	NM_026672	68312	-1.103	40.1	0.37214	2.375	6.04	0	1.68	8.86	0.00012	47	64	124	108	52	57	50	50	44	49	52	45	127	128	117	68	58	68	96	129	102
A_66_P140200	Olfr120	olfactory receptor 120	NM_146631	258624	-1.024	55.19	0.97948	-2.374	6.9	0.19938	1.207	35.28	0.82832	60	21	26	25	61	36	30	216	36	154	86	27	29	28	21	20	18	25	28	24	24
A_51_P109369	Fbxo32	F-box protein 32	NM_026346	67731	-4.659	2.52	0	-2.374	6.05	9e-05	-2.859	6.96	1e-05	60	209	117	73	279	311	249	280	56	49	54	86	117	131	106	208	203	217	71	90	62
A_51_P130095	Fcgr2b	Fc receptor, IgG, low affinity IIb	NM_001077189	14130	-1.161	31.18	0.64903	2.374	6.04	0.00537	-2.752	7.08	0.00171	124	104	341	38	144	150	142	139	111	136	133	117	349	364	312	74	204	75	31	52	34
A_55_P2161238	9330182L06Rik	RIKEN cDNA 9330182L06 gene	NM_172706	231014	-2.08	5.71	0.00325	-2.373	6.23	0.00155	1.239	29.47	0.43186	31	27	27	34	64	39	62	107	32	36	26	29	31	25	25	28	28	25	36	35	30
A_55_P2009787	Atp1a4	ATPase, Na+/K+ transporting, alpha 4 polypeptide	NM_013734	27222	-2.895	3.14	0	2.372	6.05	6e-05	-3.1	6.96	0	76	124	519	40	219	239	197	223	62	83	86	73	515	576	472	132	115	125	52	29	42
A_55_P1991585	Blvrb	biliverdin reductase B (flavin reductase (NADPH))	NM_144923	233016	1.273	19.76	0.0057	2.372	6.05	0	1.747	8.12	1e-05	1659	2511	3091	4387	1303	1316	1368	1230	1747	1584	1617	1692	3354	2651	3321	2596	2473	2468	4701	4114	4364
A_55_P2060284	Itpripl2	inositol 1,4,5-triphosphate receptor interacting protein-like 2	NM_001033380	319622	-2.035	6.35	0.02255	-2.372	6.27	0.01072	-1.16	44.49	0.71206	54	42	46	36	109	72	84	214	57	60	62	39	51	39	48	39	54	35	44	28	37
A_51_P512306	Kirrel2	kin of IRRE like 2 (Drosophila)	NM_172898	243911	-2.978	2.99	0	-2.371	6.05	0	-5.522	6.92	0	315	960	395	174	937	924	906	983	295	297	301	371	358	449	383	930	1057	901	169	172	181
A_55_P2035159	Pcdh1	protocadherin 1	NM_029357	75599	-1.054	48.53	0.47146	-2.371	6.04	0	-1.083	56.13	0.27484	1210	1420	538	1311	1275	1233	1383	1214	1271	1151	1209	1211	539	522	552	1415	1437	1408	1365	1211	1364
A_30_P01023053			chr11:93994795-94017045_F		-1.662	7.26	0	2.371	6.03	0	1.204	34.53	0.02538	319	707	1256	851	530	515	538	538	286	317	347	330	1285	1187	1300	760	645	720	808	893	854
A_55_P1987650	Ctnnd2	catenin (cadherin associated protein), delta 2	NM_008729	18163	-1.522	10.26	0.00102	-2.37	6.05	0	2.059	7.32	1e-05	95	71	61	147	144	157	130	147	106	104	83	87	60	67	56	82	68	65	132	158	152
A_55_P2122884	Ptcra	pre T-cell antigen receptor alpha	NM_011195	19208	-2.05	5.21	0.00035	-2.37	6.12	0.00013	-2.655	6.98	4e-05	54	107	46	40	110	123	133	82	42	57	53	66	56	43	42	117	107	97	42	36	43
A_52_P525070	Vamp4	vesicle-associated membrane protein 4	NM_016796	53330	1.115	37.55	0.15256	2.369	6.05	0	3.735	6.92	0	136	86	289	320	122	119	124	124	136	139	140	128	259	332	281	86	82	89	328	314	317
A_55_P2000224	Cd63	CD63 antigen	NM_001042580	12512	1.331	15.96	3e-05	-2.369	6.02	0	1.389	14.89	2e-05	90307	43997	28634	61118	67836	69656	67485	66408	92786	93362	85322	89985	29250	28517	28148	44741	44683	42602	60224	62383	60767
A_55_P2132697					-3.53	2.84	0	-2.369	6.09	6e-05	1.078	57.19	0.72397	60	72	89	78	212	231	184	223	75	63	43	64	87	108	76	73	71	74	72	79	83
A_30_P01026693			chr18:13107755-13107844_F		-5.793	2.01	0	-2.369	6.04	0	-4.235	6.92	0	144	221	352	52	835	857	874	776	139	146	140	150	364	362	332	244	182	244	59	45	54
A_55_P1954799	Defa26	defensin, alpha, 26	NM_001079933	626708	-3.178	3.03	0	-2.368	6.1	1e-05	-2.88	6.96	0	76	239	102	83	241	323	219	198	75	79	73	76	103	106	96	227	240	252	85	76	88
A_30_P01029867			chr2:104398943-104412968_F		2.059	4.96	0.00015	2.368	6.1	5e-05	1.512	11.35	0.0161	133	67	153	101	65	68	54	73	104	140	162	134	130	187	148	74	57	70	93	103	108
A_55_P1999511	Aurkc	aurora kinase C	NM_001080966	20871	-1.967	4.77	0	-2.367	6.03	0	7.238	6.92	0	487	266	405	1925	958	949	952	972	482	479	508	479	382	426	407	264	247	288	1812	2025	1944
A_52_P355124	Gsbs	G substrate	NM_011153	19051	-2.029	9.47	0.24515	-2.367	7.36	0.17936	1.282	25.88	0.75307	25	21	21	26	50	242	26	20	24	21	22	34	25	18	21	20	26	17	27	23	30
A_55_P2105256			ENSMUST00000021120		1.726	6.65	0	2.367	6.03	0	1.47	12.23	0.00023	580	713	795	1048	336	359	317	333	519	572	585	651	792	794	799	720	670	752	1160	985	1007
A_55_P2029630	Mpdu1	mannose-P-dolichol utilization defect 1	NM_011900	24070	-1.491	11.2	0.00076	-2.367	6.03	0	-1.763	7.97	6e-05	6869	7089	4326	4021	10239	10541	10026	10156	7383	7813	5242	7362	4174	4482	4327	6850	7391	7035	4026	4012	4027
A_55_P2180301	Clcn5	chloride channel 5	NM_016691	12728	1.403	13.45	0.00019	-2.367	6.05	0	1.139	45.47	0.11205	635	374	191	426	453	439	490	431	589	600	715	645	203	181	190	385	360	378	411	428	441
A_55_P1963576	Gm11595	predicted gene 11595	NM_001126322	100040276	-2.029	4.97	2e-05	-2.366	6.05	1e-05	1.065	59.28	0.69623	345	359	296	383	700	688	736	678	414	280	409	299	333	271	287	346	380	352	385	381	382
A_55_P2115871	Inpp5j	inositol polyphosphate 5-phosphatase J	NM_172439	170835	-3.99	2.61	0	-2.366	6.05	2e-05	1.198	36.99	0.23384	41	47	69	56	162	166	166	155	33	46	47	39	63	78	66	47	39	56	56	61	51
A_55_P2091461	Casp4	caspase 4, apoptosis-related cysteine peptidase	NM_007609	12363	-2.408	4.61	0.00084	-2.365	6.24	0.00168	-1.088	55.19	0.79356	26	23	27	21	63	50	44	114	27	22	32	25	27	26	27	22	24	22	21	20	22
A_52_P655136	Nlrc4	NLR family, CARD domain containing 4	NM_001033367	268973	3.965	2.61	0	-2.364	6.09	2e-05	1.648	9.31	0.00228	629	199	67	327	159	171	136	172	597	703	593	631	68	79	56	215	173	210	330	394	270
A_55_P1963232	Mef2b	myocyte enhancer factor 2B	NM_001045484	17259	-4.157	2.51	0	2.364	6.05	0	-1.952	7.46	0	68	205	671	105	284	301	277	275	75	64	68	67	715	611	693	234	174	211	104	103	108
A_55_P2118302	Fam110a	family with sequence similarity 110, member A	NM_028666	73847	1.415	13.04	0.00014	2.364	6.03	0	1.33	18.92	0.00133	10857	10820	18141	14389	7674	7661	7373	8002	11163	11520	9323	11588	18215	17804	18409	11432	10261	10799	13975	14486	14715
A_30_P01031321			chr4:146017200-146029700_F		-3.671	2.63	0	-2.364	6.02	0	-2.779	6.96	0	761	3279	1183	1180	2795	2766	2827	2792	713	789	733	815	1189	1211	1148	3232	3311	3294	1044	1332	1182
A_55_P2013840	Krt42	keratin 42	NM_212483	68239	3.305	2.82	0	2.363	6.04	0	7.117	6.92	0	1483	301	1061	2145	449	455	440	452	1614	1644	1231	1482	1138	985	1066	313	279	313	2033	2341	2076
A_52_P15388	Ltf	lactotransferrin	NM_008522	17002	-1.086	45.66	0.83896	-2.363	6.13	0.01062	-1.147	46.65	0.73605	52	29	24	25	56	39	63	72	50	103	36	40	24	22	25	24	27	36	31	20	25
A_55_P2082653	Zfp711	zinc finger protein 711	NM_177747	245595	-3.309	2.81	0	-2.363	6.05	0	-1.209	34.8	0.09281	92	141	129	117	304	281	325	306	91	92	101	85	120	143	123	142	134	148	103	141	109
A_55_P2032493	Gm514	predicted gene 514	NM_001111145	208080	-2.007	4.88	0.00065	2.362	6.07	0.00019	-1.772	8.6	0.00484	33	73	155	41	65	68	63	66	31	36	37	28	140	185	143	80	50	97	36	45	42
A_51_P267278	Slc15a2	solute carrier family 15 (H+/peptide transporter), member 2	NM_021301	57738	1.679	6.8	0	2.362	6.05	0	1.604	9.38	2e-05	304	330	428	529	181	179	185	180	297	308	296	316	388	418	482	305	350	336	520	502	568
A_55_P1956998	Dis3l2	DIS3 mitotic control homolog (S. cerevisiae)-like 2	NM_001172157	208718	1.364	14.51	0.00048	2.36	6.05	0	1.137	46.42	0.12451	830	649	1436	739	608	625	589	612	783	868	825	847	1349	1584	1385	672	600	680	728	811	683
A_51_P433000	Chmp4c	chromatin modifying protein 4C	AK008733	66371	1.455	12.04	0.00099	2.36	6.05	0	1.746	8.23	6e-05	464	409	752	714	319	334	295	329	427	435	438	570	742	790	726	384	440	405	699	796	654
A_55_P2077783	Tubb2a-ps2	tubulin, beta 2a, pseudogene 2	NR_003964	627110	1.149	33.17	0.31053	2.359	6.09	1e-05	-1.17	41.03	0.27776	2111	2638	4335	2254	1838	1837	1812	1864	2335	2311	1736	2120	3903	5394	3871	2429	3066	2464	2070	2417	2288
A_52_P650180	Nipal2	NIPA-like domain containing 2	NM_145469	223473	-1.671	7.1	0.00028	-2.358	6.06	0	-1.032	64.89	0.85363	64	72	45	70	106	107	102	109	62	62	71	60	42	53	41	80	60	79	62	68	81
A_55_P1985788	Usp2	ubiquitin specific peptidase 2	NM_198092	53376	1.474	11.01	7e-05	2.358	6.05	0	1.121	49.58	0.1775	869	1144	1390	1283	589	608	544	620	863	891	814	910	1415	1354	1402	1233	1004	1210	1344	1256	1251
A_55_P2085295	Inf2	inverted formin, FH2 and WH2 domain containing	NM_198411	70435	1.514	10.05	1e-05	2.358	6.04	0	1.226	30.3	0.00652	9614	5160	14971	6327	6350	6244	6803	6029	9795	9880	8624	10235	15366	14675	14882	5281	5062	5140	6553	6101	6335
A_55_P1990221			ENSMUST00000128078		1.447	11.65	4e-05	2.357	6.03	0	1	69.15	0.99943	533	203	869	203	369	350	377	380	540	542	551	501	892	858	857	202	207	200	180	218	212
A_55_P2032147	Wnt9a	wingless-type MMTV integration site 9A	NM_139298	216795	-1.774	6.04	0	-2.356	6.05	0	1.525	10.77	7e-05	172	129	130	196	306	298	320	300	162	167	183	178	118	143	129	128	121	138	201	181	207
A_55_P2141884	Tagln2	transgelin 2	NM_178598	21346	-1.128	35.44	0.06351	2.356	6.05	0	1.518	10.79	1e-05	7413	5891	19698	8939	8360	8529	8219	8333	7574	7585	7072	7433	18874	21406	18918	5451	6158	6089	8722	8884	9218
A_55_P2112360	Arhgap17	Rho GTPase activating protein 17	NM_144529	70497	-2.92	3.09	0	-2.355	6.03	0	1.04	63.51	0.78211	2325	2845	2884	2959	6791	6591	6944	6842	2697	2347	1863	2480	2898	2791	2965	3002	2737	2802	3085	2631	3193
A_55_P2144364	Gm4354	predicted gene 4354	AK135613	100043316	-2.576	3.53	0	-2.354	6.05	0	1.136	46.11	0.23014	123	145	135	164	318	285	344	328	136	121	105	135	127	149	131	150	137	147	157	169	167
A_55_P2151061	Gm3613	predicted gene 3613	XR_105467	100041995	-2.404	4.39	0.00024	-2.354	6.17	0.00053	1.667	8.88	0.0201	491	1020	501	1700	1180	764	1671	1285	552	499	381	553	489	492	523	981	1010	1070	1936	1452	1747
A_30_P01019445			chr18:35967933-35986564_F		-2.146	4.3	0.0001	-2.354	6.11	6e-05	1.108	52.84	0.60564	239	220	218	243	512	487	531	521	263	211	251	234	258	160	251	231	227	203	271	191	279
A_55_P2034345	Terf2	telomeric repeat binding factor 2	NM_009353	21750	1.125	36.11	0.05732	2.353	6.04	0	1.381	15.64	8e-05	1469	1476	3073	2039	1306	1326	1245	1351	1452	1486	1400	1542	3174	3064	2984	1553	1464	1415	2087	1918	2116
A_30_P01019442			chr5:14943275-14944205_F		-1.57	9.72	0.02213	-2.353	6.1	0.00038	1.141	47.46	0.58368	55	38	37	43	86	79	92	88	60	74	46	45	32	47	33	41	34	39	57	37	37
A_51_P100298	Stx3	syntaxin 3	NM_152220	20908	1.875	5.44	2e-05	-2.351	6.07	0	1.592	9.93	0.00056	1695	1330	384	2117	904	896	833	990	1659	1757	1583	1788	359	440	359	1340	1407	1248	1785	2534	2098
A_55_P2086825	Rgl3	ral guanine nucleotide dissociation stimulator-like 3	NM_023622	71746	-2.154	4.16	0	-2.35	6.05	0	1.542	10.7	0.00015	201	606	185	934	434	434	443	424	209	206	188	203	200	171	184	647	514	668	974	866	967
A_52_P168505	Zdhhc21	zinc finger, DHHC domain containing 21	NM_026647	68268	-1.958	6.52	0.00956	-2.349	6.26	0.00294	1.209	35.18	0.53043	61	60	51	73	120	114	207	74	74	55	56	63	58	53	44	69	52	62	73	63	85
A_55_P1961410	Defa3	defensin, alpha, 3	NM_007850	13237	-3.514	2.67	0	-2.349	6.05	0	-3.692	6.93	0	257	988	385	268	904	888	910	915	253	266	256	254	418	380	359	967	974	1024	274	252	277
A_55_P1972772	Gsg1	germ cell-specific gene 1	NM_010352	14840	1.492	10.61	0.00072	2.349	6.05	0	1.313	21.95	0.0172	364	124	572	162	244	251	224	258	335	364	366	392	602	531	586	148	110	115	168	177	144
A_55_P2101191	Arrdc4	arrestin domain containing 4	NM_025549	66412	-3.097	2.87	0	-2.349	6.03	0	1.334	18.79	0.00015	4084	6248	5386	8335	12651	12854	12225	12886	4094	4121	3940	4187	5585	5260	5318	6772	6141	5866	8218	8491	8299
A_30_P01031699			chr17:17342991-17343357_F		-1.706	6.63	1e-05	-2.348	6.04	0	2.844	6.96	0	3770	3034	2740	8628	6434	6416	6760	6140	3864	3752	3829	3640	2724	2833	2666	2873	3161	3074	7590	10399	8138
A_51_P243094	Vmn1r42	vomeronasal 1 receptor 42	NM_053221	113848	-2.378	7.42	0.19729	-2.348	7.71	0.23921	1.02	66.65	0.98423	33	29	33	30	77	443	38	28	42	25	42	26	35	29	35	33	32	23	34	23	33
A_55_P1974892	Zfp238	zinc finger protein 238	NM_013915	30928	-1.084	43.5	0.40051	2.347	6.06	0	1.2	34.41	0.05469	353	414	897	496	382	417	367	365	321	349	409	338	810	993	897	417	399	424	488	513	488
A_52_P190630	1700011F03Rik	RIKEN cDNA 1700011F03 gene	NM_028825	74221	-1.836	11.67	0.30283	-2.347	7.33	0.16206	-1.112	50.89	0.89846	29	24	23	22	53	245	25	24	30	21	32	35	23	21	24	26	23	24	21	23	21
A_30_P01019967			chr9:53613193-53613871_F		-2.199	7.29	0.12533	-2.347	7.09	0.12021	-1.077	58.15	0.92287	28	27	26	25	61	235	28	35	25	33	32	22	26	22	29	35	27	22	26	25	26
A_55_P2057168					-1.852	5.63	5e-05	-2.346	6.09	0	1.078	57.53	0.61502	72	80	57	86	133	145	132	124	76	73	63	76	46	64	62	83	69	90	82	91	86
A_55_P2111703					-1.312	26.26	0.68754	-2.345	6.3	0.15937	-1.035	64.23	0.96864	43	29	24	28	56	86	76	27	49	21	158	20	24	23	24	30	27	31	30	28	26
A_55_P2157160	Prss38	protease, serine, 38	NM_001045521	216797	-1.495	11.42	0.00608	-2.345	6.11	2e-05	2.596	7	1e-05	97	51	62	133	145	161	118	163	86	104	91	109	56	75	57	56	44	55	146	131	124
A_55_P2158836	4930547C10Rik	RIKEN cDNA 4930547C10 gene	NM_026652	68274	-1.081	44.1	0.90728	2.344	7	0.09799	1.083	57.27	0.91139	21	25	53	27	23	24	22	22	17	22	23	23	24	190	33	32	21	24	31	29	23
A_51_P400040	Ubxn2a	UBX domain protein 2A	NM_145441	217379	-1.337	15.96	0.00011	-2.344	6.05	0	1.499	11.03	1e-05	2728	1710	1556	2563	3647	3624	3863	3464	2863	2737	2525	2799	1502	1578	1589	1763	1663	1706	2615	2585	2490
A_51_P259029	Dusp26	dual specificity phosphatase 26 (putative)	NM_025869	66959	-2.236	4.26	1e-05	-2.344	6.07	1e-05	-1.116	50.05	0.47712	90	364	86	326	202	216	194	196	73	99	79	115	80	100	80	360	361	369	307	345	326
A_55_P2094602	Lrch1	leucine-rich repeats and calponin homology (CH) domain containing 1	NM_001033439	380916	-1.757	6.28	0	2.343	6.05	0	1.307	21.27	0.0048	538	634	2216	829	946	940	955	942	529	499	613	519	2066	2472	2131	587	671	647	799	803	887
A_51_P461005	Nrk	Nik related kinase	NM_013724	27206	-2.165	4.24	0	-2.343	6.03	0	1.184	38.75	0.11128	41	51	38	60	89	88	88	91	39	41	38	48	37	39	38	59	49	45	57	57	67
A_55_P2133706	Susd5	sushi domain containing 5	NM_001101510	382111	-4.001	2.67	0	-2.341	6.09	2e-05	-1.024	66	0.90717	60	132	102	129	239	214	214	299	57	58	72	54	106	106	95	155	109	136	129	121	138
A_55_P2106931	Kcna2	potassium voltage-gated channel, shaker-related subfamily, member 2	NM_008417	16490	-1.372	21.08	0.53396	-2.341	6.3	0.0783	1.015	67.32	0.98376	38	21	22	21	52	54	28	90	27	19	101	38	25	25	17	20	21	22	20	25	20
A_55_P2061645	ND6	NADH dehydrogenase subunit 6	ENSMUST00000082419	17722	3.415	3.01	0.00013	2.34	6.09	0.00436	5.518	6.92	1e-05	1252	765	858	4220	367	392	328	383	1757	1455	692	1387	941	752	891	955	564	830	3364	5307	4208
A_55_P2144641	Sdk1	sidekick homolog 1 (chicken)	NM_177879	330222	-1.213	26.23	0.35076	-2.34	6.11	0.00041	-1.198	38.7	0.4258	95	83	49	69	115	132	104	110	80	119	91	93	52	57	40	94	67	90	66	94	54
A_55_P2042356	Rftn1	raftlin lipid raft linker 1	NM_181397	76438	-1.218	24.06	0.00219	-2.34	6.04	0	1.811	7.8	0	1456	876	758	1586	1773	1770	1769	1780	1486	1422	1387	1533	755	797	724	920	852	856	1609	1636	1515
A_52_P633489	C1qtnf4	C1q and tumor necrosis factor related protein 4	NM_026161	67445	-2.103	4.67	1e-05	-2.338	6.05	1e-05	-1.012	67.67	0.9509	177	253	159	250	372	404	335	381	136	186	194	200	166	162	151	268	223	270	248	277	227
A_52_P462257			ENSMUST00000055994		-1.416	12.78	0.00038	2.338	6.04	0	-1.237	30.12	0.02032	32	48	105	39	45	44	45	45	31	34	29	34	105	109	101	47	55	43	37	40	39
A_55_P2172852	Ptplad2	protein tyrosine phosphatase-like A domain containing 2	NM_025760	66775	-2.062	4.8	0.00011	-2.336	6.09	5e-05	1.609	9.76	0.00536	53	60	47	97	109	114	104	109	69	43	49	53	43	56	42	62	56	63	85	121	88
A_55_P1991851	Speg	SPEG complex locus	NM_001085370	11790	-1.582	9.35	0.00122	2.335	6.08	1e-05	-1.097	54.25	0.55504	139	208	514	190	220	193	216	256	161	118	158	125	515	522	505	181	217	229	191	170	209
A_52_P28960	Gdf6	growth differentiation factor 6	NM_013526	242316	-2.052	6.72	0.03299	-2.335	6.43	0.01959	-1.27	26.09	0.55902	25	27	22	21	51	122	32	35	24	28	29	20	25	19	22	26	24	30	21	19	23
A_51_P166023	Hip1	huntingtin interacting protein 1	NM_146001	215114	2.061	4.67	0	2.335	6.06	0	1.125	48.79	0.24355	274	240	310	270	133	130	122	149	277	250	268	303	312	332	289	244	219	258	286	249	275
A_52_P512427	2510049J12Rik	RIKEN cDNA 2510049J12 gene	NM_001101431	70291	-1.091	42.64	0.58292	-2.334	6.1	2e-05	-1.65	9.18	0.00181	65	80	30	48	71	83	64	66	57	67	61	75	26	34	32	83	71	87	50	56	41
A_52_P466147	Rarres2	retinoic acid receptor responder (tazarotene induced) 2	NM_027852	71660	-1.021	54.09	0.88212	2.334	6.09	0	-1.276	25.07	0.02757	62	60	148	47	63	62	68	60	64	63	58	64	132	178	138	58	58	63	41	49	51
A_55_P2030030	Adssl1	adenylosuccinate synthetase like 1	NM_007421	11565	1.933	5.03	0	2.334	6.05	0	4.406	6.92	0	1336	859	1612	3783	691	686	700	686	1348	1351	1220	1432	1531	1651	1658	839	779	968	3596	4171	3608
A_51_P214269	Epha1	Eph receptor A1	NM_023580	13835	3.932	2.89	7e-05	-2.333	6.05	0.00619	1.692	8.42	0.07693	5202	4439	567	7511	1323	1340	1246	1387	6663	7045	2331	6695	571	595	537	4679	4185	4466	7685	7438	7415
A_55_P1976734	Cacna2d2	calcium channel, voltage-dependent, alpha 2/delta subunit 2	NM_001174047	56808	-1.299	18.63	0.03102	2.332	6.09	0	1.425	14.13	0.008	446	604	1351	861	579	547	616	577	512	437	461	384	1414	1115	1565	645	547	626	932	770	888
A_55_P2020398	Gm906	predicted gene 906	NM_001033438	380882	-1.528	15.86	0.34691	-2.332	6.72	0.06273	-1.125	49.66	0.84641	32	24	21	21	49	144	31	26	29	25	32	46	23	20	20	28	23	22	26	19	21
A_55_P2094445	Ms4a10	membrane-spanning 4-domains, subfamily A, member 10	NM_023529	69826	5.486	2.07	0	2.332	6.04	0	1.734	8.08	0	2825	1119	1201	1940	515	523	515	507	2924	2622	2811	2955	1253	1163	1189	1134	1113	1110	1965	1928	1928
A_55_P2159969	Vmn2r27	vomeronasal 2, receptor27	NM_001104642	232367	-2.571	4.77	0.00744	-2.331	6.49	0.0215	-1.224	31.38	0.63665	35	51	39	42	90	53	63	223	38	35	40	29	41	40	35	53	54	47	43	39	43
A_52_P476535	Defa23	defensin, alpha, 23	NM_001012307	497114	-3.483	2.71	0	-2.33	6.05	0	-3.245	6.95	0	175	712	261	219	609	615	594	618	167	193	157	184	256	278	251	757	673	709	209	248	204
A_52_P71105	Sertad3	SERTA domain containing 3	NM_133210	170742	1.254	24.99	0.39861	2.33	6.05	0.00288	1.561	9.75	0.09474	861	945	1601	1475	687	708	647	708	1092	1131	421	1060	1704	1562	1543	966	920	951	1450	1499	1477
[truncated: 57,306 more rows]

## Sheet: All data sorted by DKO
ProbeID	GeneSymbol	GeneName	PrimaryAccession	EntrezGeneID	FC_DKO_vs_WT	FDR_DKO-WT	AdjP_DKO_vs_WT	FC_P110_vs_WT	FDR_P110-WT	AdjP_P110_vs_WT	FC_S33A_vs_E14	FDR_E14-S33A	AdjP_E14_vs_S33A	Avg_DKO	Avg_E14	Avg_P110	Avg_S33A	Avg_WT	Norm_WT_1	Norm_WT_2	Norm_WT_3	Norm_DKO_1	Norm_DKO_2	Norm_DKO_3	Norm_DKO_4	Norm_P110_1	Norm_P110_2	Norm_P110_3	Norm_E14_1	Norm_E14_2	Norm_E14_3	Norm_S33A_1	Norm_S33A_2	Norm_S33A_3
A_55_P2029161	T	brachyury	NM_009309	20997	162.465	1.64	0	-1.488	11.78	0.00189	41.74	6.92	0	6481	45	27	1859	40	45	37	39	6969	6493	5986	6512	24	29	27	37	45	53	1942	1930	1714
A_55_P2081488	Pglyrp1	peptidoglycan recognition protein 1	NM_009402	21946	87.466	1.64	0	-1.157	34.67	0.4673	71.467	6.92	0	5883	50	58	3591	67	77	51	77	5587	5612	6755	5654	48	80	51	57	47	48	3660	3459	3658
A_51_P404193	Sp5	trans-acting transcription factor 5	NM_022435	64406	75.784	1.64	0	2.788	5.9	0	15.145	6.92	0	8286	149	305	2260	109	129	94	108	8133	8360	8009	8658	293	346	280	147	135	167	2262	2491	2049
A_51_P132483	1700013H16Rik	RIKEN cDNA 1700013H16 gene	NM_001200013	75514	43.117	1.64	0	-3.133	5.87	0	1.998	7.37	5e-05	4202	27	31	55	97	98	106	89	4317	3826	4914	3840	37	26	31	28	31	24	58	54	51
A_51_P287198	Krt23	keratin 23	NM_033373	94179	39.164	1.64	0	-2.687	5.93	0	16.572	6.92	0	4315	48	41	794	110	105	114	112	4600	4222	4341	4111	35	42	47	52	45	48	771	825	788
A_52_P177490	Cdx2	caudal type homeobox 2	NM_007673	12591	27.622	1.64	0	1.246	24.44	0.1881	33.303	6.92	0	1738	163	78	5441	63	74	52	65	1591	1622	2009	1761	68	104	69	164	155	172	4904	6205	5293
A_51_P146223	Krtdap	keratinocyte differentiation associated protein	NM_001033131	64661	23.805	1.64	0	1.772	7.58	0.0004	-1.102	53.63	0.54244	703	28	52	26	30	32	25	33	631	728	734	725	45	57	56	26	34	25	28	23	26
A_51_P438967	Gpnmb	glycoprotein (transmembrane) nmb	NM_053110	93695	22.158	1.64	0	-1.1	41.31	0.37357	1.371	16.77	0.00308	959	47	39	65	43	44	38	49	893	964	1037	949	39	40	39	49	44	49	65	72	58
A_66_P124164			ENSMUST00000099683		20.818	1.64	1e-05	1.82	8.91	0.27914	16.355	6.92	4e-05	9072	189	793	3094	436	592	437	320	9757	9103	8401	9078	389	1106	1159	195	168	207	2026	1556	9398
A_55_P2138100			ENSMUST00000099050		20.778	1.64	1e-05	1.881	8.01	0.23333	12.7	6.92	7e-05	10425	256	944	3246	502	640	522	378	11210	10668	9645	10239	492	1278	1336	252	252	264	2071	1661	9943
A_55_P1966377	4930502E18Rik	RIKEN cDNA 4930502E18 gene	NM_029142	75013	19.046	1.64	0	-1.618	9.25	0.0016	10.893	6.92	0	1101	36	36	394	58	58	51	65	1082	1068	1223	1042	36	39	32	36	40	33	331	503	366
A_55_P2093862			ENSMUST00000099037		17.983	1.64	2e-05	1.796	8.64	0.29574	8.343	6.92	0.00051	5792	160	578	1338	322	423	323	244	6176	6328	5189	5549	329	755	778	182	160	141	820	650	4495
A_51_P518600	Atp6v1c2	ATPase, H+ transporting, lysosomal V1 subunit C2	NM_133699	68775	17.571	1.64	0	1.35	16.45	0.01652	10.226	6.92	0	1093	63	84	648	62	64	58	64	1014	1107	1185	1073	73	99	82	72	52	69	637	654	652
A_55_P2465382			ENSMUST00000099683		16.667	1.64	4e-05	1.625	11.34	0.42989	8.821	6.92	0.00065	6237	132	608	1163	374	460	377	303	6971	6246	5919	5872	322	820	852	116	142	139	696	537	4203
A_55_P2157205	Cdx1	caudal type homeobox 1	NM_009880	12590	16.453	1.64	0	-1.366	15.28	0.0003	82.48	6.92	0	36129	380	1607	31313	2196	2279	2003	2320	34618	36029	37184	36737	1573	1720	1535	394	377	368	31533	33061	29452
A_55_P2046101	Xlr4b	X-linked lymphocyte-regulated 4B	NM_021365	27083	15.954	1.64	0	1.175	31.62	0.3335	1.094	54.85	0.6297	1548	31	114	33	97	112	81	101	1613	1516	1479	1586	98	149	101	30	34	28	28	38	35
A_55_P2165554			ENSMUST00000099046		15.812	1.64	6e-05	1.56	13.13	0.4967	7.659	6.92	0.00153	4341	107	428	818	275	415	255	196	4861	4361	4079	4108	220	594	602	119	99	104	524	356	2937
A_66_P137748			ENSMUST00000088584		15.491	1.64	0	1.069	46.8	0.58241	1.146	44.31	0.20443	313	22	22	25	20	21	21	19	284	330	357	286	20	25	20	22	22	22	24	24	27
A_55_P2138104			ENSMUST00000099050		15.242	1.64	5e-05	1.648	10.99	0.41815	8.825	6.92	0.00069	8304	209	898	1846	545	674	531	452	9516	8295	7564	7966	465	1175	1324	215	198	215	1139	829	6669
A_51_P302377	Fgfbp1	fibroblast growth factor binding protein 1	NM_008009	14181	14.508	1.64	0	4.378	5.81	0	5.662	6.92	0	1527	222	461	1258	105	114	93	109	1502	1506	1709	1408	437	488	459	239	214	215	1101	1464	1236
A_55_P2124586	Xlr4a	X-linked lymphocyte-regulated 4A	NM_001081642	434794	13.426	1.64	0	-1.002	57.86	0.99701	-1.188	42.75	0.57604	949	34	71	29	71	72	71	69	989	895	990	925	66	84	63	26	23	66	29	31	28
A_66_P136801	Peg13	paternally expressed 13	NR_002864	353342	13.324	1.64	0	-1.091	42.31	0.25812	1.237	29.69	0.00599	599	37	41	46	45	44	44	47	596	607	577	619	42	39	43	35	42	35	45	46	45
A_55_P1964648	Btla	B and T lymphocyte associated	NM_001037719	208154	13.203	1.64	0	1.176	33.89	0.72001	1.751	9.43	0.1313	405	48	36	84	31	33	28	31	385	394	469	378	28	69	24	89	32	39	71	108	77
A_51_P212741	Scn2b	sodium channel, voltage-gated, type II, beta	NM_001014761	72821	12.804	1.64	0	2.198	6.14	0	1.41	14.2	0.0003	1777	86	305	121	139	144	129	143	1740	1898	1774	1701	328	319	271	86	82	90	127	117	118
A_55_P1978636			ENSMUST00000099035		11.951	1.66	0.0002	1.073	48.51	0.93447	5.193	6.95	0.00812	2644	77	237	399	221	308	195	181	3035	2703	2554	2333	113	320	371	76	70	85	235	182	1483
A_65_P15245	Nrp2	neuropilin 2	NM_001077406	18187	11.395	1.64	0	1.089	46.34	0.47963	6.311	6.92	0	1876	108	179	681	165	161	179	156	1771	1868	1900	1971		200	161	110	97	118	641	716	686
A_52_P93910	Nrp2	neuropilin 2	NM_001077403	18187	10.617	1.64	0	1.045	50.45	0.71005	10.769	6.92	0	22420	1256	2207	13530	2112	2151	2018	2169	23696	23725	18295	24564	2199	2207	2215	1318	1144	1315	13957	13282	13363
A_55_P2124582	Xlr4a	X-linked lymphocyte-regulated 4A	NM_001081642	434794	10.336	1.65	0	-1.124	36.62	0.37677	1.011	67.84	0.95337	610	30	52	31	59	61	56	61	642	650	481	689	51	54	52	26	36	29	31	31	30
A_51_P349546	Cd109	CD109 antigen	NM_153098	235505	10.118	1.66	0	1.248	23.8	0.14945	1.128	47.98	0.47088	679	117	84	131	67	74	59	69	627	634	851	629	72	108	76	130	110	110	129	135	131
A_51_P411345	Mogat2	monoacylglycerol O-acyltransferase 2	NM_177448	233549	9.535	1.66	0	-7.838	5.81	0	2.716	6.98	4e-05	4189	950	56	2578	439	450	390	484	4168	4344	3893	4368	41	83	52	1032	795	1044	2450	2699	2592
A_55_P1987430	Fam196a	family with sequence similarity 196, member A	NM_001143802	627214	9.521	1.66	0	2.508	6	0	3.901	6.92	0	1701	240	448	937	179	197	158	183	1757	1677	1902	1492	433	485	429	224	264	234	969	942	901
A_55_P2319035	AW011956	expressed sequence AW011956	BC051535	105332	9.372	1.65	0	1.245	22.73	0.01132	3.498	6.93	0	469	49	62	171	50	51	50	49	440	465	499	474	68	65	55	53	45	49	174	173	166
A_55_P2068350	Ido2	indoleamine 2,3-dioxygenase 2	NM_145949	209176	9.361	1.69	0	1.292	20.04	0.09567	3.428	6.94	0	259	33	36	112	28	24	26	34	215	273	318	241	33	34	41	30	33	36	108	126	105
A_52_P657360	Tnni1	troponin I, skeletal, slow 1	NM_021467	21952	8.791	1.66	0	-1.148	33.77	0.26754	5.035	6.92	0	461	55	46	278	52	50	56	52	450	441	474	480	51	42	45	70	49	49	258	294	284
A_55_P2000783	Axin2	axin2	NM_015732	12006	8.615	1.66	0	-1.814	7.01	2e-05	4.624	6.92	0	602	49	39	225	70	70	71	69	632	590	619	568	37	43	36	40	50	57	236	218	221
A_55_P2096035	Rundc3a	RUN domain containing 3A	BC046319	51799	8.533	1.67	0	3.369	5.82	0	1.802	8.06	2e-05	710	108	280	194	83	87	76	87	665	691	767	721	279	278	284	106	93	127	191	212	180
A_55_P2079619	Rnf43	ring finger protein 43	NM_172448	207742	8.383	1.67	0	1.496	11.33	0.00016	4.536	6.92	0	513	118	91	533	61	60	60	64	460	522	546	527	98	94	83	131	111	112	512	523	566
A_55_P1984976	Wnt5b	wingless-related MMTV integration site 5B	NM_009525	22419	8.252	1.66	0	-2.674	5.94	0	8.001	6.92	0	3238	261	147	2091	392	402	398	377	3312	3076	3324	3247	132	138	173	271	252	261	2136	2033	2107
[truncated: 59,267 more rows]

## Sheet: All data sorted by p110
ProbeID	GeneSymbol	GeneName	PrimaryAccession	EntrezGeneID	FC_DKO_vs_WT	FDR_DKO-WT	AdjP_DKO_vs_WT	FC_P110_vs_WT	FDR_P110-WT	AdjP_P110_vs_WT	FC_S33A_vs_E14	FDR_E14-S33A	AdjP_E14_vs_S33A	Avg_DKO	Avg_E14	Avg_P110	Avg_S33A	Avg_WT	Norm_WT_1	Norm_WT_2	Norm_WT_3	Norm_DKO_1	Norm_DKO_2	Norm_DKO_3	Norm_DKO_4	Norm_P110_1	Norm_P110_2	Norm_P110_3	Norm_E14_1	Norm_E14_2	Norm_E14_3	Norm_S33A_1	Norm_S33A_2	Norm_S33A_3
[truncated: 59,305 more rows]

[truncated: 1 more sheets: All data sorted by S33A]
